# Supplementary material for: Identification of co-regulated transcripts affecting male body size in Drosophila
Source: Genome Biol. 2005 Jun 1;6(6):R53. doi: 10.1186/gb-2005-6-6-r53 (PMC1175973; doi:10.1186/gb-2005-6-6-r53)
Supplement: Additional File 1 — Line 1 through Line 10 medians for the 4667 genes considered in this analysis, after normalization (line1median) and standardization (line1median_st). Some basic annotation is also included as well as the Affymetrix feature number , Fall 2004). The median values of gene expression for each of the ten lines (after normalization) are provided for the 4,667 genes found to have some evidence of a line effect. These are labeled as line1_median-line10_median. Standardized values are also provided and labeled as line1_median _st-line1-_median_st. Some basic annotation information from Affymetrix is also provided along with the feature number. The chromosome number was inferred based upon the cytogenetic map position. [file gb-2005-6-6-r53-S1.csv]

line1_median	line2_median	line3_median	line4_median	line5_median	line6_median	line7_median	line8_median	line9_median	line10_median	affyid	FlyBase_ID	Cytogenetic_map	Biological_process	Cellular_component	chromosome	line1_median_st	line2_median_st	line3_median_st	line4_median_st	line5_median_st	line6_median_st	line7_median_st	line8_median_st	line9_median_st	line10_median_st	cyto_map_old	Full_name
-2.140066163	-0.613931945	-0.509005787	-1.181133312	-0.518430223	-0.99633344	-1.663749902	-0.753110645	-1.098612289	-1.304251938	141200	FBgn0026582	57C4	DNA packaging; GO:0006323 | inferred from sequence similarity with MGD:Hmg20b; MGI:MGI:1341190	nucleus; GO:0005634 | inferred from sequence similarity with MGD:Hmg20b; MGI:MGI:1341190	2	-2.016279806	0.8806352569	1.0798065773	-0.196029013	1.0619170689	0.1547589637	-1.112134065	0.6164456014	-0.039387223	-0.429733361	57C4
1.2358134102	1.4479726128	1.3660005418	1.4452683636	1.2682271942	0.9769756837	0.9575336904	1.4363511499	1.1394342832	1.4999536796	141202	FBgn0022984	58D7--8			2	-0.209647191	0.861102805	0.4473965239	0.8474546823	-0.046057497	-1.515979847	-1.614101983	0.8024502404	-0.696064695	1.1234469616	58D7--8	quaking related 58E-3
0.7777045686	0.9368661296	0.56216356	0.3705962825	0.4900994932	0.3794896217	0.8842024173	0.9200858028	0.6931471806	0.5393050951	141203	FBgn0029676	3F4			1	0.5631416063	1.295784707	-0.429024039	-1.310835221	-0.760745096	-1.269897927	1.053366216	1.2185424977	0.1739120301	-0.534244775	3F4
1.269430021	1.0008481199	0.9444616088	1.2006964148	1.3646952493	1.4769316352	1.2781136923	1.5270477114	1.32175584	1.5334296088	141206	FBgn0025725	62A9	retrograde (Golgi to ER) transport; GO:0006890 | inferred from sequence similarity with SGD:COP1; SGDID:S0002304	COPI vesicle coat; GO:0030126 | inferred from sequence similarity with SGD:COP1; SGDID:S0002304; COPI vesicle coat; GO:0030126 | non-traceable author statement	3	-0.1102614	-1.437600262	-1.716263892	-0.449944701	0.3605418792	0.9152170682	-0.067346466	1.1628920426	0.1483341821	1.1944315485	62A9	alpha-coatomer protein
0.9279867716	1.1409915116	0.9513820517	1.3433283252	1.2210980539	1.3172148007	0.6434755708	1.2916493593	1.1592369105	1.4177105574	141209	FBgn0040235	8E2			1	-0.899319447	-0.001752448	-0.800735578	0.85086166	0.3358033668	0.7408235555	-2.09820293	0.6330949832	0.0751306664	1.1642961724	8E2
0.2896800751	0.3602527653	0.0564140893	0.0230957148	0.1901257823	0.1563460704	0.1433944863	0.4315762521	0.1397619424	0.2043812749	141211	FBgn0035876	66C5	peroxisome organization and biogenesis; GO:0007031 | inferred from sequence similarity with EMBL:AF031128	peroxisomal membrane; GO:0005778 | inferred from sequence similarity with EMBL:AF031128	3	0.7029387834	1.2530585981	-1.115388399	-1.375107817	-0.073094963	-0.336410543	-0.437369186	1.8090309333	-0.465685159	0.0380277522	66C5
2.7763317085	2.8463902749	2.2949668621	2.5424111443	2.7391843944	2.5510464523	2.4145030092	2.453689312	2.1594842494	2.537510813	141212	FBgn0027360	57F8	protein transport; GO:0015031 | non-traceable author statement	mitochondrial inner membrane translocase complex; GO:0005744 | non-traceable author statement	2	1.1373771978	1.4629064603	-1.099299222	0.0504581716	0.9647710715	0.0905823934	-0.543870874	-0.361790524	-1.728823308	0.0276886332	57F8
1.0379876669	1.1115994842	1.2321436813	1.3077974877	1.0354024191	1.0655945196	1.5766480896	1.4904636914	1.238374231	1.438119429	141213	FBgn0033728	49A2			2	-1.095934216	-0.721448626	-0.108203817	0.2766699905	-1.109086154	-0.955489802	1.6443943598	1.2059482456	-0.076507125	0.9396571427	49A2
2.6390573296	2.81159088	2.9273247108	2.7676259329	2.6791464549	3.0312479065	3.0105991849	2.8688058532	2.4831690299	2.8940823373	141214	FBgn0004868	30B4	neurotransmitter secretion; GO:0007269 | non-traceable author statement; synaptic vesicle fusion; GO:0016083 | non-traceable author statement	synaptic vesicle; GO:0008021 | non-traceable author statement	2	-0.997147634	0.0018871892	0.6720300508	-0.252686562	-0.765016364	1.2737848467	1.1542209016	0.3331836269	-1.89980013	0.4795440752	30B4	GDP dissociation inhibitor
1.1288181307	1.1816475173	1.0536609008	1.0781552417	1.219756672	1.2430067936	1.0031552552	1.2843079524	1.2014696741	1.2788741125	141215	FBgn0038313	88E3			3	-0.395169867	0.1475428603	-1.167255025	-0.915626312	0.5390356388	0.7778825702	-1.686096119	1.2021665918	0.3511745416	1.1463451206	88E3
1.1495787323	0.5455111818	0.4569405353	0.9480394302	1.006147061	0.2168739383	0.6745419927	1.3143776104	0.2719337155	0.340182816	141216	FBgn0030457	11E3			1	1.1743382038	-0.377351017	-0.604865501	0.6566372243	0.8059003064	-1.221532877	-0.045905108	1.5976627848	-1.080098922	-0.904785095	11E3
1.4187615513	1.4135178197	1.2496183118	1.3022522334	1.4753869043	1.4710596277	1.3920382023	1.1285770774	0.8109302162	1.3830977681	141217	FBgn0028833	96F9			3	0.5609184495	0.53517118	-0.269592522	-0.01115447	0.8389548472	0.8177074673	0.429704015	-0.863917626	-2.42359689	0.3858055493	96F9
1.3256697393	1.6326947746	1.9560625205	1.8258260238	1.5069223489	1.6516128375	1.5441973906	1.5286978768	1.4170660198	1.6942482874	141218	FBgn0004838	27B4	mRNA processing; GO:0006397 | inferred from sequence similarity with SGD:HRP1; SGDID:S0005483	nucleoplasm; GO:0005654 | inferred from direct assay; ribonucleoprotein complex; GO:0030529 | inferred from direct assay; ribonucleoprotein complex; GO:0030529 | inferred from physical interaction wit	2	-1.510031157	0.1303371668	1.8580210567	1.1621956378	-0.541637687	0.231412283	-0.342485205	-0.425295753	-1.021720608	0.4592042658	27B4	Heterogeneous nuclear ribonucleoprotein at 27C
1.0586069541	1.1898956904	1.4910966853	1.3792603345	1.5010424931	1.3339785718	1.0223558451	1.5869650566	1.0340737675	1.3788316399	141222	FBgn0037220	82A1			3	-1.146556812	-0.516734078	0.9281974462	0.3916923493	0.9759098092	0.174465157	-1.320461849	1.3881004155	-1.264248238	0.3896358015	82A1
1.1921383467	0.9103910097	0.8266785732	1.1186592206	1.1936634347	0.7474698623	0.719122667	0.957481889	0.97455964	1.097192842	141228	FBgn0037653	85C1			3	1.2511630984	-0.362883044	-0.842446531	0.8302231837	1.2598998709	-1.296209522	-1.458602117	-0.093113495	0.0047198276	0.7072487274	85C1
1.9555775545	1.9365904171	1.8861222307	2.1144522911	2.0589335375	2.175916544	1.8353426252	2.0332383326	1.5943242746	1.8340618489	141231	FBgn0028688	94A10	proteolysis and peptidolysis; GO:0006508 | inferred from direct assay; proteolysis and peptidolysis; GO:0006508 | inferred from sequence similarity with HUGO:PSMD6; proteolysis and peptidolysis; GO:00	19S proteasome regulatory particle; GO:0005838 | inferred from direct assay; 19S proteasome regulatory particle; GO:0005838 | inferred from sequence similarity with HUGO:PSMD6; 19S proteasome regulato	3	0.0781543489	-0.034936175	-0.335533023	1.0244385021	0.6937596424	1.3905297371	-0.637984734	0.5407147615	-2.07352981	-0.645613249	94A10
0.872195412	1.4071786543	1.1264937719	1.276523695	1.2771387745	1.3185143461	1.0809127116	1.2774002729	1.132745295	1.4688978897	141232	FBgn0038326	88E12			3	-2.018911879	1.0529586456	-0.558732243	0.3027386636	0.3062704464	0.5438487268	-0.820458414	0.3077719685	-0.522836035	1.4073501199	88E12
-0.635988767	-1.354545663	-1.604983562	-1.236762627	-0.675128675	-1.543686535	-1.068241191	-1.295487913	-0.287682072	-1.211090272	141233	FBgn0029831	5D3			1	1.0661489731	-0.616190839	-1.202535011	-0.340428278	0.9745116562	-1.05902177	0.0541268691	-0.477920364	1.8816309784	-0.280322216	5D3
1.429466533	1.7602215857	1.9042374527	1.5460868049	1.5913261625	1.6933193964	2.0876675272	2.2593351092	2.2268732713	1.8727836918	141242	FBgn0034388	55F1			2	-1.424969167	-0.268834848	0.2345639203	-1.017330047	-0.859198603	-0.502687412	0.8757326718	1.4757863408	1.3623179461	0.1246191981	55F1
-2.140066163	-1.027660553	-1.109662125	-0.888639201	-1.116961427	-2.236833715	-0.693147181	-0.43772597	-2.197224577	-1.144074663	141245	FBgn0014861	84F6	pre-replicative complex formation and maintenance; GO:0006267 | inferred from sequence similarity with SGD:MCM2; SGDID:S0000119	pre-replicative complex; GO:0005656 | inferred from sequence similarity with SGD:MCM2; SGDID:S0000119	3	-1.287712682	0.4158379199	0.2902597798	0.6287367995	0.2790815449	-1.435903612	0.928115502	1.3192704479	-1.375245727	0.2375600279	84F6	Minichromosome maintenance 2
1.1861681797	1.5745216473	1.4875480948	1.3650420855	1.5495608744	1.2482886881	1.2292025027	1.3361143427	1.3049487217	1.5073816245	141246	FBgn0036314	69E2	mRNA splicing; GO:0006371 | inferred from sequence similarity with MGD:Sf3a2 MGI:MGI:104912; mRNA splicing; GO:0006371 | inferred from sequence similarity with NCBI_NP:010241; mRNA splicing; GO:000637	small nuclear ribonucleoprotein complex; GO:0030532 | inferred from sequence similarity with NCBI_NP:010241; small nuclear ribonucleoprotein complex; GO:0030532 | inferred from sequence similarity wit	3	-1.363379584	1.3841403823	0.7688205977	-0.097883925	1.2075481079	-0.923889914	-1.058920704	-0.302541685	-0.523031968	0.9091386926	69E2
0.6480267453	0.6805230273	0.6427932944	1.0443616989	1.2251114372	0.883979427	0.7041001926	0.7286317625	0.4382549309	0.7731898882	141247	FBgn0033882	50C6			2	-0.576261975	-0.430950423	-0.599664064	1.1960037636	2.0042508422	0.4788325854	-0.325521917	-0.21582566	-1.514285221	-0.01657793	50C6
1.7029639704	2.0447981502	1.852168597	2.1348106769	2.0318525789	2.2034728226	2.0728408576	2.0124308314	1.6894806201	2.0099525154	141251	FBgn0038149	87E6			3	-1.577306624	0.4012299482	-0.713710097	0.9222225424	0.3263009684	1.3196391097	0.5635411668	0.2138878748	-1.655348269	0.1995433793	87E6
0.5845133396	0.6808165681	0.8799230877	0.7175982764	0.7246955383	0.6512562389	0.7612586064	0.9173483734	0.4054651081	0.7266231098	141254	FBgn0037360	83B8			3	-0.834229315	-0.167164212	1.2119900812	0.0876122318	0.1367729483	-0.371920214	0.3900349333	1.4712244025	-2.074445545	0.1501246882	83B8
0.7884573604	0.8904700323	0.3605137202	0.2759310559	0.5596157879	0.5092619018	0.3566749439	0.3150810466	0.6061358036	0.6724891689	141255	FBgn0029174	30D1			2	1.2194399314	1.7072874489	-0.827082708	-1.231576013	0.1250681151	-0.115735482	-0.845440598	-1.044351961	0.3475372821	0.6648539838	30D1	FK506-binding protein FKBP59
-0.230523659	-0.158941108	-0.148955863	-0.537662278	-0.350202429	-0.693147181	-0.949080555	-0.147996814	-0.192371893	-0.272199708	141256	FBgn0004698	51F4--5	nucleotide-excision repair; GO:0006289 | inferred from sequence similarity; nucleotide-excision repair; GO:0006289 | inferred from sequence similarity with SGD:RAD4; SGDID:S0000964	nucleus; GO:0005634 | non-traceable author statement	2	0.5036998794	0.7657651893	0.8023213941	-0.620741439	0.0655532367	-1.189975127	-2.126952904	0.8058324927	0.6433743434	0.3511229342	51F4--5	mutagen-sensitive 210
0.1112256351	-0.013072082	-0.064538521	0	-0.037041272	-0.085613753	-0.236388778	0.0352681388	0.0800427077	0.0471956913	141257	FBgn0001142	21B1		mitochondrion; GO:0005739 | inferred from direct assay; mitochondrion; GO:0005739 | non-traceable author statement	2	1.2858496133	0.0324708865	-0.486500356	0.1642856083	-0.20922682	-0.699016303	-2.219383807	0.5199183274	0.9714108695	0.6401919813	21B1	Glutamine synthetase 1
1.443452775	1.6588463146	1.5447528604	1.417965705	1.347073648	1.579300818	1.3873950767	1.2357809115	1.3599076059	1.3259601246	141260	FBgn0038738	92B2			3	0.1037614937	1.7704955598	0.887630423	-0.093459685	-0.642028628	1.1549655433	-0.330017883	-1.503221566	-0.542718338	-0.80540692	92B2
1.0026483004	0.7245128398	0.63080405	0.7461716489	0.7612849857	0.7234525301	0.6390799593	0.9506154744	0.5831462853	0.8018354863	141262	FBgn0038965	94A5			3	1.8345820164	-0.237186223	-0.935201838	-0.075854645	0.0367211882	-0.245084231	-0.873556458	1.4470012453	-1.290193765	0.3387727103	94A5
-2.833213344	-1.704748092	-1.828127113	-0.830930883	-1.605173514	-1.108368464	-1.347412574	-1.776491997	-0.780158558	-1.318045261	141263	FBgn0036263	68F6--7			3	-2.217644969	-0.321707864	-0.528997246	1.1463944698	-0.154412382	0.6802709426	0.2786523753	-0.442244966	1.2316971722	0.3279924664	68F6--7
0.0571584138	0.5151174758	0.7174041582	0.6768866597	0.4689346821	0.3488776335	0.211089627	0.7371387498	0.6396584956	0.5753641449	141265	FBgn0040475	67C4	intracellular protein transport; GO:0006886 | inferred from sequence similarity with EMBL:AF121859		3	-1.928716425	0.0897111341	0.9812777573	0.802699272	-0.113836806	-0.642981168	-1.250273681	1.0682568061	0.6386183342	0.3552447751	67C4
1.7669443001	2.0090032984	1.7917594692	1.5537078348	1.857717437	1.8462377902	1.9178291719	2.134008938	1.6770965609	2.0198291389	141268	FBgn0035395	63A4--6			3	-0.525363069	0.8802977244	-0.381258902	-1.763648533	0.0017656085	-0.064897848	0.3508404599	1.606217966	-1.047117869	0.9431644618	63A4--6
1.3714792753	1.8737981855	1.8607523407	1.4556172112	1.8201407618	1.3423751272	1.8785147971	1.4762323765	1.4885249838	1.5800129302	141269	FBgn0034067	52D14			2	-1.107280063	1.1791422231	1.1197610018	-0.724306522	0.934907879	-1.239754417	1.2006109861	-0.630471764	-0.57451908	-0.158090243	52D14
1.2098379238	1.2527629685	1.3903843464	1.6867450342	1.5300010818	1.6171748949	1.6559178792	1.839961571	1.3862943611	1.3070258271	141271	FBgn0037443	83E5--6			3	-1.325305995	-1.120502477	-0.463884817	0.9501081555	0.2022530709	0.6181758443	0.8030259602	1.6811332722	-0.483398912	-0.861604101	83E5--6
1.2555601731	1.3789142538	1.0190248507	1.0954921613	1.2449402428	1.2665863971	1.312186389	1.6357058393	1.2225491899	1.1815966556	141272	FBgn0031818	26C4--D1			2	-0.034106243	0.704579914	-1.45056014	-0.992647897	-0.097701995	0.031922533	0.3049907818	2.2423351981	-0.231787229	-0.477024923	26C4--D1
2.220446E-16	0.7060505854	0.4882513017	0.2287353646	0.3201052592	0.5676420988	0.5989884114	0.3965535278	0.5158131653	0.2475247506	141276	FBgn0022359	86C7			3	-1.927862922	1.4168077662	0.3850589156	-0.844308167	-0.411474862	0.761145385	0.9096377097	-0.049327604	0.5156237208	-0.755299943	86C7	Sorbitol dehydrogenase-2
1.2858238308	1.6464083434	1.3598488395	1.3745433446	1.351508245	1.2162053728	1.5785510398	1.696766096	1.4900911548	1.5040773968	141278	FBgn0039918	102D1			4	-1.039235029	1.2379610766	-0.571745562	-0.478945487	-0.624418842	-1.478895846	0.809422462	1.5559849357	0.250772552	0.3390997393	102D1
-0.081678031	0.9644622755	0.933990309	0.9664943238	0.2658546694	0.0383188643	0.8050650968	1.148066123	1.1709329502	0.7296475828	141279	FBgn0035464	63F1			3	-1.703248361	0.5935443854	0.5266434244	0.5980057313	-0.940243074	-1.439796129	0.2435891434	0.9966451763	1.0468491143	0.0780105895	63F1
-0.223143551	-0.640779195	-0.241162057	-0.674628133	-0.480972661	-0.693147181	-0.171850257	-0.129736322	-0.448024723	-0.546930628	141280	FBgn0032681	36E1--2			2	0.928946898	-0.992662911	0.8460408112	-1.148407402	-0.257366945	-1.233616565	1.1649557231	1.3587288177	-0.1057681	-0.560850327	36E1--2
0.6333971762	1.0187057373	0.9487260076	0.8098295006	0.7849547298	0.5829204753	0.4865707034	0.7814397877	0.4328640823	0.8947845267	141281	FBgn0028982	5F2			1	-0.528738782	1.4297641327	1.0740608903	0.3680573358	0.2416201993	-0.785309167	-1.27504993	0.2237539356	-1.548037828	0.7998792127	5F2
1.4708517491	1.9459101491	1.3808148954	1.5713380662	1.5939337259	1.4496302363	1.3928517617	1.6139902723	1.3862943611	1.528155279	141283	FBgn0000392	26E3--4	oogenesis; GO:0007292 | inferred from mutant phenotype	cytoplasm; GO:0005737 | inferred from direct assay; plasma membrane; GO:0005886 | inferred from sequence similarity	2	-0.369722514	2.4393769194	-0.902125425	0.2244698131	0.3580817119	-0.495208854	-0.83094943	0.4766794112	-0.869724432	-0.030877199	26E3--4	cup
-0.839329691	-0.294239473	-0.886518574	-0.388286772	-0.611134029	-0.636528287	-1.761388371	-0.885038188	-0.437213806	-0.554310736	141285	FBgn0038320	88E8--9			3	-0.263173224	1.0417660812	-0.376142831	0.8166180003	0.2831243958	0.222330854	-2.470570411	-0.372598807	0.6994872782	0.4191586637	88E8--9
2.7441892477	2.5272858728	3.5024836749	3.8058921161	3.0999382769	3.1269854319	2.6749078933	3.4110347671	2.9431223233	2.9401412582	141289	FBgn0037636	85B1--2			3	-0.834043345	-1.376640888	1.0628782348	1.8218736845	0.0558854031	0.1235455762	-1.007355045	0.8341129948	-0.336399646	-0.343856969	85B1--2
-0.564529803	-0.398139068	-0.684258233	-0.109770666	-0.410020925	-0.900786545	-0.310993151	-0.572519193	-0.613104473	-0.708072831	141290	FBgn0034494	56F14			2	-0.165184706	0.5714803525	-0.695260803	1.8481795991	0.5188755688	-1.65390097	0.9573032286	-0.200556294	-0.380240324	-0.800695652	56F14
-1.852384091	-0.283362411	-0.284025761	-0.516216472	-0.648695418	-1.090830148	-0.22094333	-0.096849826	-0.162518929	-0.217838499	141299	FBgn0035238	62A7			3	-2.3947168	0.4625548968	0.4613469014	0.0385153015	-0.202735885	-1.007886678	0.5762233537	0.8022042069	0.6826172864	0.5818774162	62A7
0.8043728157	1.1323504283	1.1413995639	1.2226099303	0.9679258482	0.6560601119	0.7775854997	0.8396642355	0.601579987	0.7850846759	141300	FBgn0003138	61F7	axon guidance; GO:0007411 | inferred from physical interaction with FLYBASE:dock; FB:FBgn0010583; protein amino acid dephosphorylation; GO:0006470 | inferred from direct assay	cytoplasm; GO:0005737 | inferred from direct assay; nucleus; GO:0005634 | inferred from direct assay	3	-0.41460731	1.1220765723	1.1644747734	1.5449722721	0.3516928861	-1.109501513	-0.540114769	-0.249255305	-1.364758965	-0.504978642	61F7	Protein tyrosine phosphatase 61F
0.1625189295	0.2100714697	-0.067822596	-0.042966036	0.1785264858	0.410659925	0.4895482253	0.1867477417	0.5355182364	0.0334759292	141301	FBgn0004885	96A13--14			3	-0.223318721	0.0021030596	-1.315247703	-1.19741572	-0.147435249	0.9529882589	1.3269565269	-0.108462565	1.5448763621	-0.835044251	96A13--14	tolkin
1.1180303745	1.2945492475	1.4093775313	1.4239430091	1.6204877486	1.5889162767	1.4932664807	1.6650077636	1.5789787049	1.462054407	141307	FBgn0034225	54B17			2	-2.094864711	-1.030528506	-0.338161181	-0.250337341	0.9347466037	0.7443836128	0.1676546817	1.2031839837	0.6844641422	-0.020541286	54B17
0.7221347174	0.243718949	0.3504053309	0.3209993413	0.0500104206	0.4158278951	0.2548922496	-0.116832917	0.2231435513	0.7469904126	141308	FBgn0031224	21B1			2	1.506971017	-0.290905315	0.1100198503	-0.000487236	-1.018857865	0.355876462	-0.248916288	-1.645851595	-0.368227224	1.6003781933	21B1
0.8639649129	1.4492231314	1.7039360743	1.2270685191	1.3397743455	1.3300546428	1.32380953	1.456933532	1.1786549963	1.0998506789	141309	FBgn0037094	78D2			3	-1.910094183	0.6694997832	1.7921768338	-0.309672622	0.1870914737	0.1442507487	0.1167246845	0.7034842743	-0.523060879	-0.870400114	78D2
1.2611312182	0.9471812189	0.6071343059	0.0589740025	0.2214326869	0.5271957534	0.5655232551	0.0113422766	0.980829253	1.0078765126	141310	FBgn0039760	99D8			3	1.4979555087	0.7657342642	-0.027352452	-1.305819152	-0.926919007	-0.213792033	-0.12440133	-1.416909968	0.8442111091	0.9072930588	99D8
-0.635988767	0.3677247801	2.220446E-16	-0.362029709	-0.350202429	-0.278020162	-0.323651548	-0.300104592	-0.105360516	0.2886110089	141312	FBgn0034725	58D7			2	-1.498017393	1.7279505637	0.5460711707	-0.617504079	-0.579490818	-0.347494663	-0.494155423	-0.418474742	0.2074390496	1.473676332	58D7
3.0570486975	3.2739541548	3.524107909	2.9170126777	2.847021317	3.3572015316	3.768956048	3.8945325319	3.2403111056	3.5944518634	141315	FBgn0040732	56D14			2	-0.828357839	-0.209664737	0.5038645778	-1.227791401	-1.427432169	0.0277870015	1.2022603517	1.5604500688	-0.305626926	0.7045110711	56D14
1.2284702759	1.3041586642	1.0148424056	1.1950546509	1.1046546031	1.270912287	1.0352426747	1.25049282	0.8737311175	1.1735135968	141317	FBgn0038577	90E4			3	0.6123416106	1.1683097054	-0.956859198	0.3668875612	-0.297144841	0.924098864	-0.80700928	0.7741079281	-1.993390373	0.2086580224	90E4
1.0310189975	0.9694005572	0.6998212876	0.6204759903	0.9727841573	0.8406826213	0.4567584025	1.0129985359	0.4507216997	0.77860841	141318	FBgn0004133	43E3	myoblast fusion; GO:0007520 | traceable author statement		2	1.1218917589	0.8427982092	-0.378229698	-0.737614982	0.858123832	0.2597853085	-1.47915473	1.0402701767	-1.506497272	-0.021372603	43E3	blown fuse
0.8680886301	0.7771779294	1.4616770307	1.5225964445	1.2579443272	1.093746099	1.2870594389	1.2580400256	1.090244039	1.5024299499	141322	FBgn0031359	22A8--B1		mitochondrial membrane; GO:0005740 | inferred from sequence similarity	2	-1.3437525	-1.699067515	0.9762260084	1.2143231994	0.1799579328	-0.461793759	0.2937513176	0.1803319598	-0.475481197	1.1355045534	22A8--B1
-0.125163143	-1.993625622	-0.58451334	-0.175890666	-0.217477814	-0.452717993	-1.148283898	-0.581651676	-1.123930097	-0.674730454	141324	FBgn0031910	27F1			2	1.0124293718	-2.23434645	0.2142291784	0.9242815504	0.8520167092	0.4432463246	-0.765419405	0.2192018118	-0.723100473	0.0574613822	27F1
2.4676009027	3.1267175354	3.4231762884	3.0041083114	2.7997277874	2.8297808464	2.8361907451	3.1557613334	3.0690214582	2.8257506229	141326	FBgn0027932	29A5--B1			2	-1.863592823	0.6628752633	1.7992349623	0.1929003359	-0.590513169	-0.475316418	-0.450746556	0.7742034034	0.441719719	-0.490764718	29A5--B1	A kinase anchor protein 200
1.1370785695	1.2953652514	0.8782122233	1.1442823255	1.347073648	1.2878542883	1.2733180366	1.5858822194	1.3862943611	1.194567006	141327	FBgn0038135	87E2			3	-0.624576492	0.2283140126	-2.019416828	-0.585760749	0.5069325286	0.187842957	0.1095177886	1.7936962696	0.7182641038	-0.314813592	87E2
-0.373966441	-0.382992252	-2.501435952	-0.545694449	-0.606135804	-0.123869482	-0.629159472	-0.532216814	-1.280933845	-1.534268369	141331	FBgn0033137	42E7		integral membrane protein; GO:0016021 | inferred from sequence similarity	2	0.6633973333	0.6508471584	-2.294798212	0.424613639	0.3405713795	1.0111511823	0.3085575186	0.4433539695	-0.597719182	-0.949974787	42E7	Tetraspanin 42Ep
-0.661648514	-0.130734188	-0.079587438	-2.274933562	-0.09531018	-0.590868331	-0.111744038	-0.108213585	-0.575364145	-0.306444349	141340	FBgn0034439	56D2			2	-0.251974397	0.5435411183	0.6201787815	-2.669300931	0.5966200178	-0.14591824	0.5719957255	0.5772857142	-0.122686957	0.2802591678	56D2
1.2308094583	1.3532880647	0.8891397428	0.727593755	0.9872190511	1.0385942789	0.8647655534	1.2446717143	1.090244039	0.9971841414	141342	FBgn0033853	50B1			2	0.9774008152	1.6126107073	-0.794598308	-1.632423072	-0.285930315	-0.01948335	-0.921009986	1.0492945315	0.2483874188	-0.234248441	50B1
0.3308542443	0.1834032227	-0.565095254	-0.154976103	-0.355454688	-0.574285978	0.0259754864	-0.677398824	-0.374693449	0.1087589896	141346	FBgn0014417	29A5			2	1.5111341308	1.0955411995	-1.01411306	0.1418139602	-0.423237958	-1.040017254	0.6518287474	-1.330642368	-0.477462699	0.8851553014	29A5
1.5856272637	1.8199530402	2.013079866	2.1537163891	1.9054187877	2.371441203	2.0788907292	1.7777196726	1.9694406465	1.9802348916	141349	FBgn0036945	76F2			3	-1.758865881	-0.674052749	0.2200294986	0.8711074529	-0.278388359	1.879066291	0.5247014377	-0.869572476	0.0180013686	0.0679734163	76F2
0.292669614	-0.013072082	0.2954642129	0.2752286114	-0.136132174	0.3067302674	0.2754935559	0.5139951985	0.6151856391	0.2517273955	141351	FBgn0004167	63D2	plasma membrane organization and biogenesis; GO:0007009 | traceable author statement	apicolateral plasma membrane; GO:0016327 | traceable author statement; spectrin; GO:0008091 | inferred from sequence similarity	3	0.114554419	-1.289745246	0.1273902684	0.0344462936	-1.854971545	0.1791362907	0.0356632082	1.1311231397	1.5959001193	-0.073496948	63D2	karst
2.1840664928	2.595932903	2.5556341271	2.0956643772	2.5274365867	2.4189782744	2.2973080359	2.4598079719	2.2110178995	2.3559503135	141357	FBgn0030101	8D10			1	-1.092174588	1.3247953734	1.088308667	-1.610947794	0.9228360611	0.2863663797	-0.427635307	0.5259687117	-0.934014712	-0.083502792	8D10
4.0649965221	4.1215680208	4.2341065046	4.2415587981	4.2804575928	4.3685574245	4.2395186346	4.297390058	4.251348311	4.2643477603	141358	FBgn0031035	18D5		cytosolic small ribosomal subunit (sensu Eukarya); GO:0005843 | inferred from sequence similarity with SWISS-PROT:P09900	1	-1.990287636	-1.333338112	-0.026459118	0.0600823519	0.5118035408	1.5348830746	0.0363904849	0.708435683	0.1737653201	0.3247244104	18D5
0.3308542443	0.5193909866	0.3719424161	0.408760004	-0.056089467	0.4603417183	0.3464911056	0.5291188168	0.785928914	0.280207398	141361	FBgn0039637	98F5			3	-0.311520265	0.5671854697	-0.120022249	0.0515720266	-2.114933507	0.2919768815	-0.238642164	0.6125235829	1.8094282409	-0.547568017	98F5
0.9357088177	0.9024701763	0.7042460736	0.7693745459	0.684014697	0.7683706018	0.7444404749	0.69578919	0.4855078158	0.9200013113	141362	FBgn0035852	66B10			3	1.2883643821	1.0432616316	-0.418448914	0.0618104165	-0.567635699	0.0544073019	-0.122054179	-0.48081023	-2.031431463	1.172536753	66B10
-1.223775432	-0.206132205	-0.399985642	-1.998680185	-0.117783036	-0.982540117	-0.716458259	0.1832030024	-0.693147181	-0.790690335	141363	FBgn0031408	22D1			2	-0.848336473	0.7830736086	0.4723021682	-2.090606253	0.9247084396	-0.461605924	-0.03504324	1.4072269138	0.0023273514	-0.154046593	22D1
0.9305880366	0.8239867815	0.925043523	1.0175306199	1.0599974525	0.8143964242	0.8835009091	0.9902900615	0.3541718137	1.0253618269	141367	FBgn0028741	54E9	phosphorylation; GO:0016310 | non-traceable author statement		2	0.2362519413	-0.287325546	0.2090197807	0.6632748623	0.8718528715	-0.334429074	0.0049811189	0.5294814741	-2.594845662	0.7017382342	54E9
-0.693147181	-0.627265476	-0.583332315	-0.723300219	-0.2135741	-0.493876065	-0.040454955	-0.3960043	-0.110000895	-0.836248024	141369	FBgn0039778	99F2			3	-0.810611695	-0.569428272	-0.408595302	-0.920997621	0.9450362167	-0.08110887	1.578800452	0.277185556	1.3242027895	-1.334483255	99F2
1.4770487244	1.342455156	1.3092234238	1.2255211405	1.3223254783	1.2950783528	1.506634289	1.5238241597	1.1474024528	1.3503396841	141370	FBgn0027945	78C2		glycine cleavage system complex; GO:0005960 | inferred from sequence similarity with NCBI_gi:4758424	3	1.0455022189	-0.061959348	-0.335396382	-1.024114743	-0.227590178	-0.451784726	1.2889378906	1.4303794275	-1.666890214	0.0029160541	78C2	pumpless
2.0646264559	2.187620662	1.891886534	2.2258856999	2.0703188597	1.9959750107	1.9440203847	1.9065987288	1.5493339884	1.7874129861	141371	FBgn0000408	36A5--6	electron transport; GO:0006118 | non-traceable author statement; oxidative phosphorylation; GO:0006119 | inferred from sequence similarity with SGD:CYC1; SGDID:S0003809	mitochondrial inner membrane; GO:0005743 | inferred from sequence similarity with SGD:CYC1; SGDID:S0003809; mitochondrion; GO:0005739 | inferred from direct assay	2	0.5163073855	1.1373100555	-0.355863395	1.3305117636	0.5450485601	0.1696834904	-0.092637496	-0.281580934	-2.08542491	-0.88335452	36A5--6	Cytochrome c distal
0.8303483021	1.1619245681	1.0949425598	1.1406216967	0.926494902	0.6813592248	0.8732733468	1.197603356	0.5738004229	1.0785865882	141372	FBgn0035938	66E3			3	-0.585224519	0.9603819858	0.6481526789	0.8610809807	-0.137047657	-1.27972081	-0.385134117	1.1266947543	-1.781094403	0.5719111058	66E3
-1.021651248	-0.996482794	-0.889857475	-0.947135407	-0.206241741	-0.68803208	-0.680017889	-0.784662289	-0.553385238	-0.396990481	141374	FBgn0012042	51C1	antibacterial humoral response (sensu Invertebrata); GO:0006961 | inferred from expression pattern; antibacterial humoral response (sensu Invertebrata); GO:0006961 | non-traceable author statement		2	-1.135161765	-1.041551857	-0.644976592	-0.858012403	1.8976192383	0.1056796343	0.1354870935	-0.253720472	0.6064763264	1.1881607981	51C1	Attacin-A
0.6871291082	0.8700778887	0.571257363	1.0819729697	1.1560231959	0.8281423451	0.6799019538	0.9261281173	0.6151856391	0.1388364449	141379	FBgn0015010	12F4			1	-0.235344522	0.3947149612	-0.634396605	1.1244629532	1.3794854088	0.2502926433	-0.260234205	0.5877470107	-0.483111492	-2.123616153	12F4	Antigen 5-related
1.1741198412	1.5856272637	2.0777660317	1.869643126	1.7523569214	1.4313791019	1.7051484926	2.196636515	1.5422291627	1.826935928	141381	FBgn0050069	50E2--3			2	-1.794654113	-0.432244975	1.1971165338	0.5080680916	0.1197596716	-0.942926177	-0.036536889	1.5906701464	-0.575926391	0.3666741004	50E2--3
0.7029033555	0.0890517776	1.1578353686	0.9162907319	0.3129998804	0.5729197536	0.850584094	0.6384460448	0.1421744888	0.5299720113	141382	FBgn0038638	91B5--6			3	0.3276259092	-1.474700489	1.6633494067	0.9541514658	-0.817167639	-0.054018263	0.761230551	0.1383731374	-1.318727176	-0.180116904	91B5--6
2.8860049387	2.9898325514	2.9708347219	3.0706576685	3.185601036	3.1065394676	2.8827559491	2.9040088097	2.6855773453	3.0740714033	141387	FBgn0035473	63F5		mitochondrial outer membrane translocase complex; GO:0005742 | inferred from sequence similarity with SGD:TOM22; SGDID:S0005075; mitochondrion; GO:0005739 | inferred from direct assay	3	-0.623000653	0.0990598416	-0.033058983	0.6611513946	1.4605154813	0.9106883809	-0.645595482	-0.497794231	-2.016857679	0.6848919291	63F5	maggie
2.2787744443	2.6132160984	2.251761613	2.3415361796	2.6203774484	2.4783749479	2.8198416071	2.5555442585	2.0286963427	2.5697988891	141390	FBgn0010609	44E1--2			2	-0.769489127	0.6843155512	-0.886912839	-0.49666634	0.7154456572	0.0981663887	1.5825084871	0.4336183378	-1.856568771	0.495582655	44E1--2
-0.646263595	0.0177624563	-0.8400383	-1.149384614	-0.136132174	-0.131336002	-0.204594192	-0.099883359	-0.25489225	-0.317921958	141393	FBgn0031782	26B5			2	-0.715205913	1.0437711548	-1.228506955	-2.047952323	0.6361107538	0.6488156123	0.4547577487	0.7321323416	0.3215203116	0.1545572673	26B5
-0.471604911	-1.124929597	0.8704470423	-1.697349785	-0.640037355	-1.401798548	-1.666325287	-1.391599413	-1.049822124	-0.815587886	141397	FBgn0033725	49A2			2	0.6166671492	-0.245566785	2.387858042	-1.001025931	0.3943761929	-0.61096826	-0.960080938	-0.597507817	-0.1464427	0.1626910473	49A2
0.4548899914	0.1464405414	0.1611518753	0.2548922496	0.4054651081	0.2668352108	0.1910552368	0.0597192347	0.3715635564	0.8057156986	141399	FBgn0020506	53C10			2	0.6703745859	-0.774432791	-0.705523465	-0.266434388	0.4388636008	-0.21049239	-0.565453196	-1.180643869	0.2800654187	2.3136764935	53C10	Amyrel
1.4572460971	2.0312560334	1.2729656758	1.3131379544	1.5456263997	1.5040773968	1.8694272818	1.7099196259	1.3437347467	1.8800608028	141405	FBgn0039476	97D8			3	-0.509712052	1.6495626089	-1.20292661	-1.051809046	-0.17724856	-0.333544999	1.0408053372	0.4407794181	-0.936711947	1.0808058511	97D8
0.3237870771	0.7731898882	-0.011049836	0.1298116115	0.0169495583	-0.830348302	-0.839982539	0.6344218945	0.7884573604	0.0036968619	141406	FBgn0037684	85D11			3	0.3868708683	1.159950953	-0.189128531	0.0531867755	-0.14096289	-1.598517417	-1.615090603	0.921236887	1.1862146486	-0.163760691	85D11
0.760805829	0.4713468128	0.2651077504	0.4600240924	0.5991182309	0.5260930959	0.5862493856	0.5191558499	-0.064538521	0.0498028225	141409	FBgn0039154	95D11			3	1.333733695	0.209794027	-0.591011097	0.1658290651	0.7059173371	0.4223682286	0.6559489307	0.395431614	-1.870993755	-1.427018046	95D11
0.4989911661	0.714966228	0.8457267682	1.0338537213	0.7925810775	0.7724427832	1.0144003536	0.9567317014	0.7667589979	0.8837982626	141412	FBgn0030955	17D5			1	-2.075303815	-0.713092154	0.1116490507	1.2982153477	-0.223554833	-0.350572365	1.1755178283	0.8117864335	-0.386421498	0.3517760045	17D5
1.4641808998	1.3551779739	1.16041483	1.1824558371	1.6947812323	1.53824482	1.454405787	1.5159721844	1.391489178	1.5361806422	141414	FBgn0031428	22E1			2	0.2119687221	-0.451010869	-1.63560283	-1.501544612	1.614530287	0.662441654	0.152514352	0.5269746219	-0.230158199	0.6498868735	22E1
2.2686835413	2.3491539833	2.1487075999	2.2087095272	2.2927074091	2.4056774132	2.2602935905	2.2665835274	2.1604453258	2.3296236419	141417	FBgn0037971	87A2			3	-0.004619469	0.9866237792	-1.482495557	-0.743385594	0.2913090249	1.6828852505	-0.107967754	-0.030487658	-1.337909031	0.7460470085	87A2
1.7136212649	1.3765063548	1.1075012361	0.7078894623	0.9967278391	1.0423725703	0.9390707602	1.5727958822	1.1151415906	1.194567006	141418	FBgn0036024	67C1			3	1.7783199467	0.6619399032	-0.228889713	-1.552232573	-0.59572371	-0.44456793	-0.786659234	1.3119666584	-0.203588135	0.0594347872	67C1
0.8131064956	1.3862943611	1.1962507582	0.5888861702	0.9181072628	0.6694306539	1.3109449239	1.8087250034	1.3810724171	0.2400993575	141419	FBgn0038845	93A4			3	-0.466202551	0.7585440869	0.3524725742	-0.945300428	-0.241844457	-0.773198764	0.5975428246	1.6611635243	0.7473862123	-1.690563023	93A4
0.6832948841	0.9212961052	0.6681111024	0.4600240924	1.0409189724	1.1810559579	0.7691330875	0.9376005185	1.3545456628	1.1984017593	141420	FBgn0025620	1C5			1	-0.851952443	-0.000508392	-0.906272083	-1.650698713	0.4274397431	0.9287766777	-0.544868188	0.0578202822	1.5494322211	0.9908308947	1C5
1.2039728043	0.6866324995	1.2841528652	1.1869978585	1.0262560139	1.1098754809	0.9796765151	1.0167724454	1.0116009117	1.2809338455	141421	FBgn0030528	12C2			1	0.7026736786	-2.198866339	1.1523692718	0.6074684838	-0.294063623	0.1749221255	-0.555308065	-0.347252894	-0.376257809	1.1343151699	12C2
0.9734491457	0.7711898876	0.8091070617	0.7320982671	1.2934810615	1.4448051365	1.4963672584	1.7944014787	0.5516476183	1.0709723382	141422	FBgn0037925	86E16	protein amino acid phosphorylation; GO:0006468 | non-traceable author statement		3	-0.300666129	-0.806161583	-0.711397273	-0.903861123	0.4991720593	0.8773680079	1.0062343869	1.7510949434	-1.354851518	-0.056931771	86E16
1.0687593255	1.1471962885	1.0746480082	1.319884932	1.1387067459	1.0454436208	1.0642339032	1.1137069149	1.2645974261	1.3437347467	141425	FBgn0038810	92E14	SRP-dependent, co-translational membrane targeting; GO:0006614 | inferred from sequence similarity with EMBL:AF069765	signal recognition particle; GO:0005786 | inferred from sequence similarity with EMBL:AF069765	3	-0.804786667	-0.098151677	-0.751735795	1.4575923661	-0.174633576	-1.014836778	-0.845555989	-0.399855903	0.9595097696	1.6724542488	92E14
-0.497838428	-0.899279386	-0.8400383	-0.759838555	-1.704748092	-0.563469357	-1.131402111	-1.198695747	-0.102278849	-0.607989372	141427	FBgn0031098	19C1			1	0.7519585045	-0.155313358	-0.021426247	0.1598282336	-1.975703329	0.6036301039	-0.679919564	-0.832005745	1.6459382273	0.5030131735	19C1
1.1619245681	1.3924031156	1.2717148939	1.5429172301	1.200119235	1.4432357375	1.3036785956	1.3164184274	1.090244039	1.3581234842	141432	FBgn0033344	44F6			2	-1.079705033	0.6229505884	-0.268631215	1.7348705733	-0.797542701	0.9984755575	-0.032500014	0.0616152367	-1.609243496	0.3697105024	44F6
1.1668937961	1.3243668075	1.1828726323	1.2174332071	1.5477443434	1.3550418176	1.2896007363	1.4053425561	1.3800247481	1.4958128869	141434	FBgn0035165	61D2			3	-1.332321065	-0.095408212	-1.206811127	-0.935346075	1.6591689238	0.1455366583	-0.368487389	0.5406369322	0.3417716039	1.2512597497	61D2
1.429466533	2.8475279315	2.8251003675	3.1679220314	2.4969549883	1.6094379124	2.271717064	3.1315758059	2.0259528567	1.9792118736	141435	FBgn0031249	21C1			2	-1.541538074	0.7618856351	0.7254554901	1.2823168146	0.1924335437	-1.249202113	-0.173430992	1.2232779341	-0.572637333	-0.648560906	21C1
-0.818310324	0.1831382167	0.2513144283	-0.656445814	-0.060908753	-0.428812472	0.3327057538	0.2643347085	-0.693147181	-1.240077809	141436	FBgn0038250	88C8			3	-0.959746598	0.8479569809	0.9710210992	-0.667566778	0.4074305205	-0.256668375	1.1179396722	0.9945238616	-0.733816006	-1.721074377	88C8
1.065386641	1.039554539	1.2558977673	1.0259410984	1.0049673882	0.8550800008	1.4444763165	1.6684956621	1.2645974261	1.2383203532	141437	FBgn0036975	77B1			3	-0.504220357	-0.611967913	0.2904152549	-0.668750553	-0.756233407	-1.381424482	1.076989949	2.0113907543	0.3267021578	0.2170985962	77B1
0.4548899914	0.337871817	0.3752513295	0.3512145184	0.5108256238	0.8986605005	1.0520223454	0.9558038854	0.5452270505	0.6496209155	141443	FBgn0031717	25E2			2	-0.59624335	-1.03713962	-0.896302629	-0.986867538	-0.385491373	1.0757769404	1.6536073985	1.2910794384	-0.255875091	0.1374558244	25E2
0.5845133396	0.4353180713	0.5890069213	0.4919571395	0.6107869747	0.4002431641	0.7159272089	0.2684876252	0.3364722366	0.5500463369	141445	FBgn0024753	13A1		flotillin complex; GO:0016600 | non-traceable author statement	1	0.6256739606	-0.456774647	0.6582760086	-0.045844185	0.8162956884	-0.711251782	1.5791141165	-1.667170835	-1.173925648	0.3756073235	13A1	flotillin 2
1.1557707025	1.5781284748	1.2836773314	1.2370819629	1.3908295163	1.4429132551	1.3558826607	1.4028236631	1.0986122887	1.4688978897	141448	FBgn0023508	2B15	dephosphorylation; GO:0016311 | non-traceable author statement		1	-1.25623435	1.6010938768	-0.390922415	-0.706148677	0.3339818782	0.6863379774	0.0975599548	0.4151244933	-1.642921562	0.8621288225	2B15
0.1953087523	-0.421725629	0.1335313926	0.918158146	0.7925810775	0.2168739383	0.4401855768	-0.445956469	0.4146817632	0.2941665787	141449	FBgn0031342	22A2			2	-0.132256106	-1.527913841	-0.271989081	1.5027424906	1.2187022291	-0.083478243	0.421625889	-1.582721095	0.3639393227	0.0913484356	22A2
2.437218819	2.1463898408	1.6941400776	1.3494073713	2.482631336	1.9546629402	2.4704859895	2.0282483023	1.6534547979	2.9687764636	141450	FBgn0024289	84B2			3	0.6589945283	0.0575875555	-0.877622418	-1.590497231	0.7529033421	-0.338885642	0.7277879079	-0.186718034	-0.96175575	1.7582057413	84B2	Sorbitol dehydrogenase 1
1.6993861491	1.8012720261	1.8731748607	1.8426243229	1.7569733531	1.7244393051	1.8758425864	1.8994981073	1.5610643281	1.9325943731	141453	FBgn0034791	59B4			2	-0.86050905	0.0405495881	0.6764441017	0.4062611602	-0.351219154	-0.63894387	0.7000369428	0.9092417121	-2.083800002	1.201938571	59B4
0.1372011215	0.4487214133	0.3550342545	0.0340665546	0.1198011998	0.1992711151	0.4804118306	0.3167239262	-0.192371893	-0.126151285	141456	FBgn0035085	60E8			2	-0.175114493	1.1863061024	0.7768700854	-0.625838016	-0.251156447	0.0961467055	1.3248010509	0.6094444911	-1.615429942	-1.326029537	60E8
1.4341503823	1.5804503756	1.545851319	1.1836747272	1.5761631235	1.708272325	1.5698999684	1.6547819863	1.8845412027	1.874647129	141458	FBgn0032904	38E6			2	-0.816708762	-0.101630463	-0.270742122	-2.040972014	-0.122585494	0.5231317131	-0.153198253	0.261684125	1.3846905312	1.3363307385	38E6
3.5998296373	3.452458208	3.6357046916	3.5626643562	3.4276256839	3.5165082282	3.7312854469	3.6681637116	3.2995337279	3.3917351597	141461	FBgn0020764	60A14			2	0.5254615736	-0.560949465	0.7899297628	0.2514819303	-0.744012955	-0.088777557	1.4945438668	1.0292152052	-1.688297174	-1.008595188	60A14	Aminolevulinate synthase
1.2214659618	1.5141277326	1.4330006485	1.5606010182	1.4751736506	1.5411382819	1.5157054348	1.7195490309	1.5206066987	1.5967179504	141463	FBgn0026158	91F6--7			3	-2.267641735	0.033967059	-0.60404866	0.3994514968	-0.272383366	0.2463887823	0.0463747374	1.6494820106	0.0849202304	0.6834894448	91F6--7	vibrator
-0.599621123	-0.237584235	-0.383725121	-0.635438863	-0.495787746	-0.854158951	-0.203598955	-0.38265043	-0.405465108	-0.394415272	141464	FBgn0003048	2E2--F1		integral plasma membrane protein; GO:0005887 | non-traceable author statement; plasma membrane; GO:0005886 | non-traceable author statement	1	-0.720964753	1.1384330577	0.3878630102	-0.904922329	-0.187683314	-2.028254418	1.3129792377	0.3933825537	0.2762078585	0.3329590956	2E2--F1	pecanex
0.0119285709	0.3101549283	0.1376213779	0.4379354931	0.3223312079	0.6618946371	0.6362598062	0.6498971968	0.8383291904	0.668686883	141465	FBgn0032785	37D2			2	-1.70760857	-0.589782782	-1.236480994	-0.110829776	-0.54414309	0.7286242173	0.6325385618	0.6836548582	1.3899443479	0.7540832268	37D2
0.3237870771	0.4623579882	0.2198594761	-0.463572739	-0.037041272	-0.282566972	-1.642227735	-0.509558999	0.1541506798	0.3714353595	141472	FBgn0001114	29E2		basement membrane; GO:0005604 | inferred from direct assay; basement membrane; GO:0005604 | inferred from direct assay	2	0.7354399669	0.9550157972	0.5707590169	-0.512189741	0.1636808318	-0.225372751	-2.379855526	-0.585058362	0.4666385822	0.8109421851	29E2	Glutactin
3.320582615	3.4703176843	3.4400173735	3.4847373939	3.5532679775	3.4584277095	3.4860866255	3.5673692431	3.392829132	3.6261171324	141478	FBgn0004432	14B14	protein folding; GO:0006457 | non-traceable author statement	cytosol; GO:0005829 | inferred from sequence similarity	1	-1.812767891	-0.109835632	-0.454440119	0.0541592739	0.8335554577	-0.245059944	0.0695040424	0.9939287094	-0.991110514	1.6620666167	14B14	Cyclophilin 1
1.3936204012	1.4049367119	1.1963545734	0.9291114203	1.1910693995	1.3007024308	1.452056212	1.2089035938	1.1939224685	1.541238377	141480	FBgn0035383	63A2			3	0.6405372411	0.7050092956	-0.483339038	-2.005894892	-0.513450091	0.1111586656	0.9734617136	-0.411843907	-0.497195392	1.4815564043	63A2
1.356441398	1.3682758556	1.7797832782	1.7917594692	1.5300010818	1.6305722245	1.7619510029	1.7133525163	1.245594479	1.4396765503	141482	FBgn0037733	85E3--4			3	-1.021274515	-0.962403273	1.0846658796	1.1442421834	-0.157891122	0.3424062546	0.9959581222	0.7542019417	-1.572689376	-0.607216096	85E3--4
1.7105494138	1.476466587	1.9055663565	1.5645187509	2.0576141386	1.8245492921	1.8197809922	1.4832866271	1.7122952979	1.5092648642	141483	FBgn0038661	91D2			3	0.021050115	-1.163386214	1.0078168714	-0.717850831	1.7771638558	0.5978784076	0.573751274	-1.128877475	0.0298841186	-0.997430122	91D2
1.8148247422	2.1090318653	1.8356536628	1.8514674167	2.0953401277	2.23303403	2.1814373723	2.3781206171	1.8832745781	2.2789752274	141484	FBgn0035588	64C9			3	-1.219296018	0.2082332492	-1.118231525	-1.041501239	0.141799249	0.8099070545	0.5595537041	1.513885079	-0.887168967	1.0328194131	64C9
-0.452556716	0.0382212128	-0.115735952	-0.077708984	-0.218879153	-0.236909747	-0.52786709	-0.031252544	0.0723206616	-0.098293348	141485	FBgn0035033	60D9			2	-1.453798689	1.0262699459	0.2482717647	0.4404350313	-0.272946085	-0.364060842	-1.834367752	0.675195307	1.1985861167	0.3364152031	60D9
-0.635988767	-0.308201803	-0.447312218	-0.586852522	-0.464888529	-0.693147181	-0.497696332	-0.548273511	-0.051293294	-1.065822466	141493	FBgn0000719	20B2	posterior midgut invagination; GO:0007374 | inferred from direct assay; ventral furrow formation; GO:0007370 | inferred from direct assay		1	-0.404344112	0.8455365791	0.315096259	-0.216983264	0.248076232	-0.622294201	0.1229771741	-0.069878084	1.8251514484	-2.043338032	20B2	folded gastrulation
0.1112256351	-0.171626268	-0.212273879	-0.255933374	0.1076306642	-0.256910414	-0.52786709	-0.490749667	0.3677247801	0.0894905708	141494	FBgn0032922	39A1	ubiquinone metabolism; GO:0006743 | inferred from sequence similarity with EMBL:L20427		2	0.8205831909	-0.166442268	-0.308284083	-0.460636012	0.8080383652	-0.46404544	-1.409561926	-1.280038877	1.7156494208	0.7447376277	39A1
0.1133286853	0.2387080679	-0.067822596	-0.322550898	0.1198011998	-0.246860078	0.1294909831	0.1148213242	-0.405465108	0.0256894861	141496	FBgn0021796	34A2	phosphorylation; GO:0016310 | non-traceable author statement; positive regulation of cell growth; GO:0030307 | non-traceable author statement		2	0.6488245755	1.216055783	-0.170725323	-1.323146393	0.6781069993	-0.980712139	0.7219447289	0.6555774509	-1.69826012	0.2523344368	34A2	Target of rapamycin
1.2443240998	0.8742424956	1.2791006644	0.8901454518	0.9919847472	1.1774708636	1.1654523068	1.0442510794	1.1233049013	1.2324982284	141498	FBgn0024250	7B2	TGFbeta receptor signaling pathway; GO:0007179 | traceable author statement; negative regulation of transcription from Pol II promoter; GO:0000122 | traceable author statement	nucleus; GO:0005634 | non-traceable author statement; nucleus; GO:0005634 | non-traceable author statement	1	0.9750185105	-1.565249076	1.2137274295	-1.456090006	-0.757057527	0.5161329371	0.4336366717	-0.398297545	0.1443337532	0.8938448513	7B2	brinker
-0.481838087	-0.477920187	-0.826678573	-0.498441565	-0.127444947	-0.499562431	-0.654265393	-2.170956651	-0.315852949	-0.450927482	141500	FBgn0014269	56A2		chromosome; GO:0005694 | non-traceable author statement	2	0.2983533674	0.3052884811	-0.312052262	0.2689633838	0.9256682463	0.266979326	-0.00686195	-2.691572471	0.5921653366	0.3530685412	56A2	proliferation disrupter
1.2776605201	1.6719582694	1.5149309814	1.6150297257	1.5211033464	1.6123463003	1.6302719993	1.8558018356	1.5086963426	1.6880498	141501	FBgn0026781	43E18		20S core proteasome; GO:0005839 | non-traceable author statement	2	-2.07043736	0.5467635135	-0.495524849	0.1688931488	-0.454555	0.1510815756	0.2700656559	1.7670482925	-0.536908047	0.6535730704	43E18	Proteasome alpha6 subunit
1.0788096614	1.2735389881	1.0593915755	1.433547246	1.3908295163	1.3484060932	1.4037620542	1.2922654115	0.9328200338	1.4849658886	141503	FBgn0029688	4A2	cellularization; GO:0007349 | inferred from mutant phenotype; cellularization; GO:0007349 | non-traceable author statement	Golgi apparatus; GO:0005794 | inferred from direct assay; cell cortex; GO:0005938 | inferred from direct assay	1	-1.034780679	0.0200719065	-1.139968831	0.8868397801	0.6554369999	0.4256284842	0.7254928114	0.1215133093	-1.825609357	1.1653755768	4A2	lava lamp
1.8015156442	1.7736221213	2.3294530382	2.328001906	2.0657113489	2.1531159941	1.9738362579	2.2560146856	2.0082140324	2.158629183	141504	FBgn0001308	53A2--3	microtubule-based movement; GO:0007018 | inferred from sequence similarity with EMBL:AF067180; regulation of pole plasm oskar mRNA localization; GO:0007317 | inferred from mutant phenotype	kinesin; GO:0005871 | inferred from direct assay; kinesin; GO:0005871 | inferred from sequence similarity with EMBL:AF067180	2	-1.428313475	-1.568946333	1.2334279104	1.2261116288	-0.096298261	0.3443762663	-0.559511768	0.8631682837	-0.386186775	0.3721725228	53A2--3	Kinesin heavy chain
0.2113090937	0.5870649038	0.7819783943	0.6052858248	1.0277862361	0.653301272	0.8403511953	0.9587235955	0.6931471806	0.4190037764	141511	FBgn0016794	62E7		plasma membrane; GO:0005886 | inferred from sequence similarity	3	-1.908666483	-0.371230337	0.4262744195	-0.296677923	1.4320176467	-0.100218727	0.6651115893	1.1494421094	0.0628141211	-1.058866416	62E7	daughter of sevenless
-2.833213344	-1.014054901	-1.066351426	-1.017808256	-0.850332764	-0.724895879	-1.036091932	-0.84729786	-0.944461609	-1.051416597	141512	FBgn0032802	37D3--4			2	-2.797751629	0.205606548	0.1192670656	0.1994099073	0.4759052784	0.6829965828	0.169224287	0.4809157836	0.3205023026	0.143923874	37D3--4
1.1307694003	1.1179054916	1.6137999695	1.4082478713	1.1445493839	1.2446717143	1.2794643375	1.9178168667	1.4469189829	1.5914329249	141515	FBgn0020930	49D2	phosphorylation; GO:0016310 | non-traceable author statement		2	-0.995959012	-1.045466374	0.863007022	0.071930032	-0.942926093	-0.557600559	-0.423699501	2.0330304567	0.2207576374	0.776926391	49D2	Diacyl glycerol kinase epsilon
-0.638658995	-0.435318071	-0.36772478	-0.098117856	-0.495787746	-0.317240875	-0.572919754	-0.502314934	-0.510825624	-0.525807177	141522	FBgn0033310	44D4		nucleus; GO:0005634 | non-traceable author statement	2	-1.24842758	0.0724519322	0.5115302625	2.2628661736	-0.320352199	0.8394679696	-0.821392944	-0.362752068	-0.41803654	-0.515355008	44D4	regular
0.4054651081	0.4185216734	1.3081851201	1.1166013265	0.5465437064	0.7719872423	0.5965203449	0.936197099	0.7339691751	0.305185974	141526	FBgn0001222	55B7--8	response to heat shock; GO:0006951 | inferred from direct assay; response to heat shock; GO:0006951 | traceable author statement	nucleus; GO:0005634 | inferred from direct assay; nucleus; GO:0005634 | inferred from sequence similarity with SGD:HSF1; SGDID:S0003041; polytene chromosome; GO:0005700 | inferred from direct assay	2	-0.944562368	-0.904579753	1.8198021998	1.2331225608	-0.512542835	0.1778241832	-0.359501308	0.6806776744	0.0614029269	-1.251643281	55B7--8	Heat shock factor
4.1748396562	3.8302385858	4.2729197941	4.34422427	4.2644708459	4.2030248042	3.9754952901	4.2672895506	4.2514670124	4.2808909694	141528	FBgn0004145	42C1	proton transport; GO:0015992 | non-traceable author statement	hydrogen-transporting ATPase V0 domain; GO:0000220 | inferred from sequence similarity with SGD:CUP5; SGDID:S0000753; hydrogen-transporting ATPase V0 domain; GO:0000220 | inferred from sequence simila	2	-0.072863492	-2.228790715	0.5407551444	0.9868572433	0.4878960013	0.1034712116	-1.320021387	0.5055306599	0.4065401351	0.5906251985	42C1	Vacuolar H[+] ATPase 16kD subunit
-0.435318071	-0.537142932	-1.192138347	-0.977534357	-2.026331716	-1.436055871	-1.220257398	-1.658228077	-0.750305594	-0.635577329	141529	FBgn0036718	74A5--6			3	1.2577178791	1.0611668231	-0.203161351	0.2110856259	-1.813392745	-0.673991819	-0.257439149	-1.102847614	0.6497020196	0.8711603312	74A5--6
0.2745968329	0.4687773875	0.3994949411	-0.196279909	-0.112986863	0.1975767703	0.2934259136	0.1215781066	0.1300531282	0	141531	FBgn0030603	13A8			1	0.5451126075	1.4500230189	1.127156462	-1.649243399	-1.261085355	0.1861876026	0.6328589383	-0.167977531	-0.128482663	-0.734549682	13A8
0.9954280524	1.0695193277	0.8266785732	0.9439422632	0.8761807345	0.6907170457	1.0594530176	0.957481889	0.7419373447	1.0503795899	141532	FBgn0032339	32C5			2	0.5545669959	1.1079017744	-0.705702251	0.1700564355	-0.33600599	-1.721101722	1.0327236987	0.2711742233	-1.338573918	0.9649607527	32C5
0.3448404863	1.0268326063	0.9517211689	0.5689181806	0.7375989431	0.6122950839	0.5965203449	1.0330150062	0.6931471806	0.6249138989	141534	FBgn0036821	75E1			3	-1.680127279	1.3824540173	1.0451555696	-0.673874955	0.0836096742	-0.479084885	-0.549923564	1.4102169515	-0.116007202	-0.422418326	75E1
2.3902296028	2.5547161812	1.8336737631	2.0136561376	2.0284855723	2.4214462959	2.0116672478	1.992084443	1.9064513123	2.347517776	141536	FBgn0010591	53F8			2	0.9537605513	1.6067863553	-1.2558138	-0.541268359	-0.482394233	1.0776934963	-0.549164422	-0.626909834	-0.966880697	0.7841909405	53F8
2.3569618639	3.2516656477	3.365598517	3.4030647958	3.5847053189	3.2839025081	3.5759031296	3.551713346	3.3262343432	3.1906287545	141541	FBgn0034501	56F16			2	-2.62025269	-0.105060688	0.2152274864	0.3205527199	0.8311807056	-0.0144364	0.8064359839	0.7384336445	0.1045668892	-0.276647652	56F16
-0.268263987	0.0282704339	0.2753293045	-0.042966036	0.0269074529	0.0474022389	0.4342331783	0.4212134651	-0.744440475	0.0210534092	141542	FBgn0015954	34C2--4	N receptor processing; GO:0007220 | inferred from genetic interaction with FLYBASE:H; FB:FBgn0001169; N receptor processing; GO:0007220 | inferred from genetic interaction with FLYBASE:N; FB:FBgn00046		2	-0.835639738	0.0243511145	0.7408560263	-0.182244505	0.020398281	0.0798359963	1.2016992489	1.163940279	-2.216617446	0.0034207441	34C2--4	kuzbanian
0.7777045686	1.2039728043	1.2987833588	1.186531872	1.4372466883	0.9857001832	1.4839060379	1.2474579163	1.2467928015	1.3113313226	141544	FBgn0032006	28E7	actin cytoskeleton organization and biogenesis; GO:0030036 | inferred from mutant phenotype; border cell migration; GO:0007298 | inferred from mutant phenotype	plasma membrane; GO:0005886 | inferred from sequence similarity with HUGO:FLT1; OMIM:165070; plasma membrane; GO:0005886 | inferred from sequence similarity with HUGO:PDGFRA; OMIM:173490	2	-2.129301838	-0.067568519	0.3910020774	-0.151925148	1.0607082292	-1.123288598	1.2863856963	0.1427560994	0.1395391362	0.4516928653	28E7	PDGF- and VEGF-receptor related
2.2696485927	2.3420555252	1.9579546687	2.1211976792	2.2248545251	2.1874907473	2.2802169656	2.4772730249	2.0204432009	2.6286475199	141547	FBgn0004057	18D13--E1	pentose-phosphate shunt; GO:0006098 | non-traceable author statement		1	0.092849225	0.4529350485	-1.457231127	-0.645409774	-0.129915477	-0.315728717	0.1454066407	1.1253831566	-1.14647035	1.8781813738	18D13--E1	Zwischenferment
0.6167742018	0.6325225587	0.9127129105	1.0209033043	1.113650166	0.90687151	1.1817001687	1.2228412886	0.6678293726	0.9969623524	141548	FBgn0029095	21D3	EGF receptor signaling pathway; GO:0007173 | inferred from sequence similarity with MGD:Eps8; MGI:MGI:104684; EGF receptor signaling pathway; GO:0007173 | non-traceable author statement		2	-1.386024886	-1.315727195	-0.065010378	0.4179311083	0.8319355837	-0.091085287	1.1356979444	1.3193441342	-1.158124245	0.3110632201	21D3	arouser
1.4008931605	1.7899657468	1.4293117462	1.4346129384	1.3551320011	1.3352565272	1.3214621111	1.1230037418	0.7654678421	1.309035878	141550	FBgn0034936	60A13			2	0.2884587572	1.7953453688	0.3985245593	0.4190561922	0.1112247889	0.0342466449	-0.01917943	-0.787813022	-2.172557359	-0.067306501	60A13
0.0289875369	0.5529371091	0.137430033	-0.113702587	-0.080042708	-0.036557596	0.075985907	0.076820206	-0.028170877	-0.118247828	141551	FBgn0035987	67B1	mRNA cleavage; GO:0006379 | inferred from sequence similarity with EMBL:AJ001810; protein_id:CAA05026.1; mRNA cleavage; GO:0006379 | inferred from sequence similarity with NCBI_NP:008937	mRNA cleavage factor complex; GO:0005849 | inferred from sequence similarity with EMBL:AJ001810; protein_id:CAA05026.1; mRNA cleavage factor complex; GO:0005849 | inferred from sequence similarity wit	3	-0.10453244	2.5598335556	0.4469147115	-0.830134166	-0.658968385	-0.43783975	0.1344616648	0.1387042065	-0.395191966	-0.85324743	67B1
0.4870149751	-0.131677824	0.0855221734	0.1806700288	0.4896948421	0.410659925	0.2073513049	0.4246796731	0.3184537311	0.8232003088	141558	FBgn0023506	7F2--3		nucleus; GO:0005634 | non-traceable author statement	1	0.600273048	-1.75835254	-0.930326947	-0.567597388	0.6104894317	0.3091867849	-0.465881091	0.3626338859	-0.042328359	1.8819031747	7F2--3
-1.223775432	0.4934716091	0.2242358507	0.1078327048	-0.589606502	-0.034571344	-0.082238098	-0.088455421	0.3184537311	0.2305236586	141563	FBgn0034628	57E1		peroxisome; GO:0005777 | inferred from sequence similarity with SWISS-PROT:P07872	2	-2.303656019	1.1085178746	0.573545792	0.3422524683	-1.043560869	0.0592952896	-0.035418663	-0.047772497	0.7607569411	0.586039681	57E1	acyl-Coenzyme A oxidase at 57D proximal
-0.427710717	-0.458307589	-1.56149845	-1.04558782	-1.586965057	-0.42260139	-1.160389648	-0.787399719	-1.098612289	-0.9822487	141566	FBgn0031864	27A2--B1			2	1.2178484747	1.1469294887	-1.41010236	-0.21429848	-1.469130154	1.2296911319	-0.480391992	0.3841430247	-0.337201288	-0.067487847	27A2--B1
-0.987386654	-0.176456437	-0.826678573	-0.042966036	-0.151880531	-0.255719722	-0.101940038	-0.255719722	-0.393042588	-0.261992586	141567	FBgn0028894	35E4--5	gliogenesis; GO:0042063 | inferred from sequence similarity with EMBL:BC005359; protein_id:AAH05359.1		2	-2.046395587	0.5384368027	-1.534140102	0.9639361941	0.6167722707	0.2857858338	0.7759571193	0.2857858338	-0.151929503	0.2657911373	35E4--5
2.9427533488	2.976179615	2.6002446965	2.8367017197	3.0745908485	3.1324324683	2.867060679	3.2950768432	2.8109075865	3.1404737459	141568	FBgn0030362	11A2			1	-0.123898173	0.0425000568	-1.828929574	-0.651830406	0.5323978799	0.8203374034	-0.500701439	1.6299921793	-0.780235358	0.860367431	11A2
0.6428853458	0.806563397	0.5421965035	0.3546927827	0.3715635564	0.6694306539	0.5939122583	0.7218323286	0.4726044109	0.8151765071	141572	FBgn0039590	98D3--4			3	0.26686851	1.264150363	-0.346623369	-1.489073787	-1.38628104	0.428607692	-0.031521965	0.7478883698	-0.770644369	1.3166295945	98D3--4
1.5040773968	2.217225244	1.9834614947	1.9677003806	2.2107688024	1.7745176628	2.1278120667	2.4711370691	2.340736859	1.4816045409	141573	FBgn0031362	22B1			2	-1.50232493	0.6241595792	-0.072883809	-0.119880747	0.6049075783	-0.695918462	0.3575448272	1.3812810719	0.9924500211	-1.56933513	22B1
-0.170625517	-0.146603474	-0.37569295	-0.47198579	-0.480972661	-1.436055871	-0.343545652	-0.468978514	-0.25489225	-0.33573177	141574	FBgn0033996	51E5			2	0.757185534	0.8226416722	0.1984103161	-0.063971927	-0.088459679	-2.690905234	0.2860064438	-0.05577759	0.5275724685	0.3072979955	51E5
2.2037392584	2.2298747451	2.2105661943	2.4829577113	2.3308190993	2.4007321541	2.4238707592	2.4826996306	1.9021075264	2.1843372653	141575	FBgn0020647	95C11--D1	protein-Golgi targeting; GO:0000042 | inferred from sequence similarity with SWISS-PROT:O88588		3	-0.457625668	-0.310749862	-0.419259759	1.1115218906	0.2565356634	0.6494319715	0.7794659476	1.1100715323	-2.152731027	-0.56666069	95C11--D1	Krueppel target at 95D
0.9279867716	1.1417844605	1.0404029026	1.1936392225	1.064710737	1.1738357099	1.0417249143	1.1944033533	0.7537718024	1.003797649	141579	FBgn0004374	38A7--8	microtubule-based movement; GO:0007018 | inferred from sequence similarity	kinesin; GO:0005871 | inferred from sequence similarity	2	-0.913302851	0.641096315	-0.095990273	1.0181022552	0.0807379117	0.8741223854	-0.086378692	1.0236578079	-2.179918988	-0.362125871	38A7--8	nebbish
1.2358134102	1.5529713008	1.5567055618	1.4692085711	1.5358892244	1.5369716092	1.6750771491	1.7556265062	1.4370666865	1.5407489461	141580	FBgn0010380	18E5	non-selective vesicle coating; GO:0006901 | traceable author statement; synaptic vesicle coating; GO:0016183 | traceable author statement	AP-1 adaptor complex; GO:0030121 | inferred from sequence similarity with MGD:Ap1b1; MGI:MGI:1096368	1	-2.123533201	0.1688696243	0.1958606935	-0.43656358	0.0454011524	0.0532245804	1.0514451492	1.633652243	-0.668883662	0.0805270002	18E5	Beta Adaptin
0.4809726606	0.865680731	0.7239188392	0.5366573184	1.0623501576	0.9515588707	0.7192356166	0.6364359939	0.8649974375	0.7509249812	141581	FBgn0034063	52D12--13			2	-1.533672968	0.5863956484	-0.194832927	-1.226803151	1.670211433	1.0596572276	-0.220641466	-0.676937798	0.5826301202	-0.046006119	52D12--13
1.7241661781	1.7777732273	1.8115978114	1.6124038068	1.903509783	1.5809098288	1.822763843	1.6758976637	1.3284003827	1.8215579647	141582	FBgn0004574	64A7	regulation of pole plasm oskar mRNA localization; GO:0007317 | inferred from mutant phenotype; vesicle-mediated transport; GO:0016192 | inferred from sequence similarity	cytoplasm; GO:0005737 | non-traceable author statement	3	0.1094938289	0.4307988197	0.6335334953	-0.560377172	1.1844269997	-0.749142875	0.700459426	-0.179813544	-2.262610722	0.6932317437	64A7	Ras opposite
0.7285143244	0.8109302162	0.9676939103	0.7253338671	0.8545971629	0.90687151	0.5360553221	0.3417492937	0.8994836136	0.6455644656	141583	FBgn0033980	51D1		membrane; GO:0016020 | non-traceable author statement; microsome; GO:0005792 | non-traceable author statement	2	-0.06847027	0.3601677437	1.1754823272	-0.085011557	0.5872758035	0.8591502178	-1.069433103	-2.08000216	0.8207263997	-0.499885401	51D1
-0.530628251	0.0384662808	-0.513806252	-0.586852522	-0.587786665	-0.289392937	-0.459532329	-0.568207726	-0.269332934	-0.542176154	141584	FBgn0025864	7F10--8A1			1	-0.495604949	2.3332488616	-0.411986193	-0.775084427	-0.779727863	0.7035270049	-0.142201502	-0.682404919	0.8032412227	-0.553007237	7F10--8A1	Calmodulin-binding protein related to a Rab3 GDP/GTP exchange protein
-1.10262031	-0.993901335	-0.767255153	-0.951558871	-0.54944046	-0.59167772	-1.914161451	-0.420969295	-2.079441542	-2.128975477	141586	FBgn0000482	2B4	endosome to lysosome transport; GO:0008333 | traceable author statement; eye pigment biosynthesis; GO:0006726 | traceable author statement		1	0.0727005401	0.2395209931	0.5872911829	0.3044920708	0.9215101688	0.8567005171	-1.172543541	1.1186387556	-1.42615244	-1.502158247	2B4	deep orange
-0.753771802	-0.642503448	-1.06784063	-0.317835111	-0.451374809	-0.960209966	-0.319004544	-0.357218275	-0.503905181	-1.833511264	141588	FBgn0003742	51B6	mRNA splicing; GO:0006371 | traceable author statement		2	-0.070140797	0.1659692151	-0.736590794	0.8549112344	0.5715417178	-0.508199914	0.8524297128	0.771340669	0.4600729478	-2.361333993	51B6	transformer 2
0.7316134614	0.5652023946	0.3874466026	0.4511351449	0.6053090156	0.452867347	0.37584486	0.2135741003	-0.470003629	0.6438013065	141589	FBgn0040271	89B14	pattern specification; GO:0007389 | inferred from mutant phenotype		3	0.9899112734	0.499541158	-0.024258911	0.1634146522	0.6177249346	0.1685190009	-0.058446228	-0.536615936	-2.550941645	0.7311517005	89B14	Sulfated
1.3862943611	1.3714792753	1.7303905229	1.6056925897	1.4816045409	1.6156684622	1.5737868573	1.6022325287	1.2762934659	1.4525674881	141591	FBgn0023172	53E10--F1	regulation of cell shape; GO:0008360 | inferred from direct assay		2	-0.885078515	-0.991419206	1.5847973973	0.689732425	-0.200954879	0.7613378943	0.4607173745	0.6648965732	-1.674650129	-0.409378935	53E10--F1
1.5362345084	1.7974621323	2.5969753842	2.0099061332	2.1895982296	1.8917658713	2.3406190636	2.6143103972	1.7564201028	2.1041341543	141592	FBgn0001297	99B7	follicle cell migration; GO:0007297 | inferred from mutant phenotype; response to wounding; GO:0009611 | inferred from mutant phenotype	nucleus; GO:0005634 | inferred from direct assay; nucleus; GO:0005634 | non-traceable author statement	3	-1.52921344	-0.799593547	1.4334810582	-0.206228394	0.2956592938	-0.536199183	0.7174669232	1.4818984888	-0.914225686	0.0569544871	99B7	kayak
0.1625189295	-0.014815086	-0.128081788	0.0472528849	0.1015069463	0.0231670593	0.1466034742	-0.105948578	0.1892419996	0.1829409436	141595	FBgn0033929	50F6	transcription initiation from Pol II promoter; GO:0006367 | inferred from sequence similarity with HUGO:GTF2H1; OMIM:189972; transcription initiation from Pol II promoter; GO:0006367 | inferred from s	transcription factor TFIIH; GO:0005675 | inferred from sequence similarity with HUGO:GTF2H1; OMIM:189972; transcription factor TFIIH; GO:0005675 | inferred from sequence similarity with SGD:TFB1; SGDI	2	0.8782803246	-0.647470005	-1.621996566	-0.113448224	0.3533440721	-0.320678384	0.7413465776	-1.431566365	1.1082008676	1.0539877022	50F6
-0.32090772	-1.399366443	-0.767255153	-0.60077386	-0.533815142	-0.636528287	-0.551583616	-0.468978514	-0.437213806	-0.422632912	141597	FBgn0037093	78D2	protein amino acid phosphorylation; GO:0006468 | inferred from sequence similarity		3	0.9670928698	-2.592557241	-0.506158405	0.0433435257	0.2643530132	-0.074670492	0.2057049166	0.4783581539	0.5832033759	0.6313302836	78D2
0.4989911661	0.6007738604	1.2057569261	1.063743463	0.9197037045	0.7543427416	0.9703115806	1.1261140219	0.4219944101	0.1482918082	141598	FBgn0032731	37B1			2	-0.786880779	-0.492441266	1.2576688109	0.8468487285	0.4301669282	-0.048193383	0.5765666526	1.0272758345	-1.009618912	-1.801392614	37B1
-0.601479992	-0.530628251	-0.919026712	-1.061910922	-0.018349139	-0.289392937	-0.343545652	-0.471062391	-0.102278849	-0.482851772	141602	FBgn0032678	36E1			2	-0.365769695	-0.148772299	-1.338318996	-1.77593	1.4201832657	0.5900583099	0.4242049646	0.0336598671	1.1631320155	-0.002447432	36E1
1.695795481	2.0842998508	2.3246610447	2.1133236228	2.2952857905	2.3668794437	2.2745458729	2.2543503301	1.6894806201	2.0289305669	141605	FBgn0041789	37D1	cytoskeletal anchoring; GO:0007016 | inferred from sequence similarity	focal adhesion; GO:0005925 | inferred from sequence similarity; focal adhesion; GO:0005925 | non-traceable author statement	2	-1.686870295	-0.115120428	0.8572950809	0.0022993831	0.7384532984	1.0280956386	0.6545470022	0.5728430519	-1.712417966	-0.339124767	37D1	Paxillin
1.415281898	1.7070263682	1.3347660767	1.5886628499	1.5101197112	1.6219802862	1.366514775	1.5769775664	1.2311014717	1.6128363864	141606	FBgn0028736	64A9			3	-0.533342695	1.3818531505	-1.061899641	0.6048399018	0.089232896	0.8235566974	-0.853481037	0.5281302855	-1.742419894	0.7635303362	64A9
0.3237870771	0.8282092638	0.7174398731	0.468834722	0.447014111	0.7769170636	0.6483811667	0.5890532895	0.4219944101	0.6078241376	141610	FBgn0039701	99B8			3	-1.569542833	1.485392384	0.8145390364	-0.691089881	-0.823242183	1.1747511139	0.3962983645	0.0369905741	-0.974769153	0.1506725777	99B8
0.8153648133	0.7591051484	0.9216335763	1.1398080451	0.6701576623	0.871554838	1.008664052	1.1540793702	0	0.6824518914	141611	FBgn0037373	83C2--3			3	0.0397113691	-0.131057561	0.3622764423	1.0245167989	-0.40104614	0.2102689152	0.6264461849	1.0678355587	-2.435222969	-0.363728599	83C2--3
0.9162907319	1.4997105776	0.4414402106	0.7898065848	0.9727841573	0.9049445555	0.9604619502	1.1371503081	0.8329091229	0.9086016722	141614	FBgn0034504	56F16			2	-0.075513663	2.1142378435	-1.857771589	-0.550247002	0.1365232853	-0.118099302	0.0902743072	0.7534392658	-0.388470113	-0.104373034	56F16
1.4975199962	1.8441274547	1.990430164	2.2662907868	1.8698278426	1.9378188949	1.8849314683	2.0754653933	1.4231083342	1.7218367976	141617	FBgn0010339	48D8			2	-1.397661656	-0.027700053	0.5505595574	1.640895185	0.0738804051	0.3426141806	0.1335772951	0.8866602272	-1.69177281	-0.511052331	48D8	upstream of RpIII128
1.5612358106	1.8331008094	2.1563266844	1.9585139643	1.7080484253	1.8030226615	1.976382523	2.0145610817	1.8739366494	1.7337259733	141618	FBgn0011341	82D1	protein-nucleus import; GO:0006606 | inferred from sequence similarity	importin; GO:0005646 | inferred from sequence similarity	3	-1.744312462	-0.167003095	1.7082923723	0.5606203384	-0.892533405	-0.341510827	0.6642903404	0.8857951261	0.0699187344	-0.743557122	82D1	Karyopherin beta 3
1.8396154904	2.4234135954	1.9956716586	2.130703895	2.2080865495	1.8506732266	2.0555406663	1.8644632331	1.677875074	1.7089943831	141619	FBgn0021953	31E1		plasma membrane; GO:0005886 | inferred from sequence similarity	2	-0.581426282	1.9164752621	0.0862924728	0.6640559646	0.9951537372	-0.534113459	0.3424544667	-0.47511005	-1.273466273	-1.140315841	31E1	Fatty acid (long chain) transport protein
1.6424857665	1.6892807999	1.9576153159	1.8832390421	1.8881051138	1.9683667248	1.8700281832	1.8526077296	1.7952256772	1.8149453767	141622	FBgn0036558	72B2--C1			3	-1.839745304	-1.395299906	1.1532620194	0.4468581531	0.4930746639	1.2553757235	0.3213853197	0.1559310007	-0.389066774	-0.201774896	72B2--C1
0.5340824859	0.4140858512	0.7719280584	0.7024495732	0.5920510637	0.7218572864	0.6289158319	0.4785647615	0.3483066943	0.6894366012	141624	FBgn0035023	60D4--5			2	-0.383071733	-1.232975296	1.3015238389	0.8094266043	0.0275039546	0.9468861643	0.2886070923	-0.776288691	-1.698871193	0.7172592586	60D4--5
2.0109737424	1.7727898282	1.8948853471	1.516461456	1.6753958802	1.5643332561	1.8039733615	2.0723652819	1.7316555452	2.2532392189	141625	FBgn0003660	46F8	synaptic vesicle docking; GO:0016081 | inferred from sequence similarity; synaptic vesicle fusion; GO:0016083 | inferred from sequence similarity	synaptic vesicle; GO:0008021 | inferred from sequence similarity	2	0.7843256043	-0.245709122	0.2822972497	-1.354210197	-0.666892681	-1.147186911	-0.110854834	1.0498154791	-0.423595778	1.8320111909	46F8	Synaptobrevin
1.0181250378	0.9044562742	0.5258901532	0.2752286114	0.3588094165	0.8312192197	0.8623259119	0.9731072069	0.8994836136	0.8816226029	141628	FBgn0024832	94A10--11	non-selective vesicle coating; GO:0006901 | traceable author statement; synaptic vesicle coating; GO:0016183 | traceable author statement	coated vesicle; GO:0030135 | traceable author statement; synaptic vesicle; GO:0008021 | traceable author statement	3	0.999616005	0.5710008685	-0.856472824	-1.801651848	-1.486490523	0.2948431173	0.4121383065	0.8298655554	0.5522502675	0.4849010744	94A10--11
-1.734601055	-0.573187865	-0.634775174	-0.570185469	-0.63503955	-0.155005746	-0.410084054	-0.141880587	-0.042559614	-0.480428147	141634	FBgn0015075	79D1			3	-2.525225349	-0.07471941	-0.204664607	-0.06838455	-0.205222422	0.8076175366	0.2694189748	0.8353107642	1.0448715269	0.1209975359	79D1	Dead-box-1
1.2214659618	1.1846700521	1.3487686392	1.4141291601	1.3409641136	1.50623257	1.4676916237	1.6844978123	1.1786549963	1.4699312566	141636	FBgn0039776	99F1--2	peptidyl-proline hydroxylation to 4-hydroxy-L-proline; GO:0018401 | inferred from sequence similarity with MGD:P4ha1; MGI:MGI:97463	procollagen-proline,2-oxoglutarate-4-dioxygenase complex; GO:0016222 | inferred from sequence similarity with MGD:P4ha1; MGI:MGI:97463	3	-0.998238062	-1.227471103	-0.20516133	0.202024987	-0.253782363	0.775815522	0.5357111628	1.8863814482	-1.264944005	0.5496637426	99F1--2	prolyl-4-hydroxylase-alpha EFB
0.7777045686	1.0621118864	1.0971230851	0.9726180632	0.5777651064	0.5774856793	0.7691330875	0.8028707877	0.7339691751	1.254354903	141637	FBgn0034315	55B12			2	-0.375598249	0.8839709949	1.0390268822	0.4876251195	-1.261080378	-1.262317892	-0.413559206	-0.264143327	-0.569291425	1.7353674812	55B12
2.0188169199	2.4400067581	2.6584905102	2.4770880017	2.4423470354	2.5774905789	2.4812288229	2.4997531579	2.4016759956	2.3805744119	141641	FBgn0014141	89E8--11			3	-2.48571109	0.0134069103	1.309774077	0.2334274205	0.027292879	0.8291632743	0.2579968663	0.3679104844	-0.214027586	-0.339233237	89E8--11	cheerio
0.0194180859	-0.555946059	-0.512658805	-0.140229341	0.0820131517	-0.169899037	0.0473206562	-0.210404526	0.1892419996	-0.16907633	141642	FBgn0035891	66C8			3	0.6610784434	-1.694970757	-1.51771449	0.0073408123	0.9173979517	-0.114153137	0.775336221	-0.280018399	1.3564876026	-0.110784249	66C8
1.2185716037	1.6236225474	1.4855925821	1.422995728	1.4753869043	1.4722938995	1.506634289	1.543736322	1.2916783847	1.4000876833	141645	FBgn0026193		protein amino acid phosphorylation; GO:0006468 | inferred from sequence similarity with FLYBASE:KP78a; FB:FBgn0026064; protein amino acid phosphorylation; GO:0006468 | inferred from sequence similarit	basolateral plasma membrane; GO:0016323 | inferred from direct assay; basolateral plasma membrane; GO:0016323 | inferred from direct assay; cell cortex; GO:0005938 | inferred from direct assay; fusome	2	-1.905425748	1.5173424709	0.350959363	-0.177997614	0.2647191749	0.2385826143	0.5287663444	0.8422865609	-1.287657611	-0.371575555
-1.021651248	-0.760286483	-0.658055861	-1.048487901	-1.049822124	-1.108368464	-0.693147181	-1.281694591	-0.510825624	-0.854415328	141648	FBgn0023000	61C1	G-protein coupled receptor protein signaling pathway; GO:0007186 | inferred from sequence similarity	integral membrane protein; GO:0016021 | inferred from sequence similarity	3	-0.510255534	0.57420867	0.9983876951	-0.621607157	-0.627143164	-0.870065767	0.8527855121	-1.589236852	1.6092807599	0.183645837	61C1	methuselah
0.4446858213	0.4183685129	0.5072478024	0.3787076589	0.6654956492	0.5321354104	0.7136724165	0.4407332469	0.1612681476	0.5925036548	141649	FBgn0039263	96B11	dephosphorylation; GO:0016311 | non-traceable author statement		3	-0.259016585	-0.426106925	0.1381935926	-0.677916324	1.1429196922	0.2962066698	1.4487971903	-0.284111742	-2.058454236	0.6794886669	96B11
0.9616464336	1.0104195766	0.9622144446	0.6884633312	0.6537446327	0.9006348348	0.9259356992	1.0358465931	0.6549259677	0.8878036955	141650	FBgn0035437	63D1			3	0.6359812697	0.9677938389	0.6398455517	-1.222533097	-1.458730723	0.2209082584	0.3930346441	1.14077846	-1.450693885	0.1336156825	63D1
-0.887303195	-1.540445041	-1.272181054	-1.782457077	-0.739667196	-1.037416728	-2.785892688	-1.552867561	-0.287682072	-1.254616537	141652	FBgn0036772	75A6			3	0.6291104704	-0.333745168	0.0617271076	-0.690517061	0.8467540876	0.4078144959	-2.169772512	-0.352058331	1.5130663558	0.0876205556	75A6
0.084557388	0.3451391275	0.6101238447	0.4780358009	0.1504809509	0.8033503207	0.37584486	0.6222513589	0.0137933221	0.203374966	141653	FBgn0025630	2C8		nucleus; GO:0005634 | inferred from sequence similarity	1	-1.095268184	-0.090801751	0.930636875	0.4214760777	-0.841152119	1.6754684564	0.0275598727	0.9773848971	-1.368042972	-0.637261153	2C8
0.8430873279	0.9202046312	1.2218449291	1.143781257	1.0740711798	1.2140778262	1.5035878007	1.6020029339	1.634130525	1.1908762654	141658	FBgn0032167	30D1--2			2	-1.451212684	-1.16548491	-0.047875668	-0.337109839	-0.595393056	-0.076653607	0.996011502	1.360649991	1.4796861176	-0.162617846	30D1--2
-0.530628251	-1.540445041	0.0888312137	0.2287353646	-0.318453731	-0.240279834	0.5549968421	0.3991078076	-1.491654877	-0.323787077	141660	FBgn0036844	75F2--4	protein amino acid dephosphorylation; GO:0006470 | non-traceable author statement		3	-0.296262467	-1.699038861	0.5642531471	0.7585995299	-0.001522459	0.1070719901	1.2118222369	0.9952706209	-1.631262517	-0.008931221	75F2--4	Mitogen-activated protein kinase phosphatase 3
1.405712447	1.8520326343	1.5451179466	1.7011412353	1.7831757255	2.0488501552	1.7535954663	1.5694973635	1.6044253706	1.8077401412	141666	FBgn0046214	96B17			3	-1.644195114	0.7904350765	-0.883752616	-0.032661807	0.4148278027	1.8640541782	0.2534705657	-0.750765433	-0.560236788	0.5488241347	96B17
2.3485702062	2.4001209581	2.3274109767	2.037694275	2.327902901	2.4925695225	2.5527292461	2.6746790127	2.4166575493	2.5566529288	141671	FBgn0032715	36F11			2	-0.371632951	-0.0765708	-0.49274249	-2.151000228	-0.489926852	0.4525790435	0.7969165518	1.4949230629	0.0180800437	0.8193746191	36F11
0.231111721	0.795562186	0.9374929395	0.8426140111	0.8885593188	0.1978257433	0.8083667695	1.3145504563	1.5178707189	0.9822171783	141672	FBgn0032715	36F11			2	-1.51913142	-0.137234567	0.2102426232	-0.02204152	0.0904425332	-1.600622694	-0.105886176	1.1333609975	1.6311329871	0.3197372355	36F11
2.0291797069	2.1194029509	1.8336737631	1.8186531377	1.9387416596	2.0273255405	1.600178587	1.7703682792	1.5434168113	1.7917594692	141673	FBgn0034049	52D2			2	0.9780869002	1.4631966287	-0.073103802	-0.153866267	0.4918222237	0.9681174722	-1.32855391	-0.413482897	-1.633748984	-0.298467365	52D2
1.1079023356	0.9767888435	1.1255680987	1.3316081364	1.0489126201	1.0423725703	1.0031552552	1.1395863629	1.0656681329	1.1493478067	141681	FBgn0030235	9F5			1	0.0881024559	-1.22287269	0.2647385591	2.3248878556	-0.501722814	-0.567115342	-0.959240703	0.4049041186	-0.334188104	0.5025066616	9F5	IGF-II mRNA-binding protein
2.1840664928	2.7490290461	2.6766086753	2.5077461418	2.9430025413	3.3047667828	3.4382413232	3.1905818634	3.0019628233	3.0825893176	141682	FBgn0029093	43E18			2	-1.888466809	-0.414408593	-0.603362431	-1.043945976	0.091692604	1.0355809192	1.3838327491	0.7376581319	0.2455273805	0.4558920246	43E18
-1.446918983	-1.660919868	-1.471816535	-0.913818543	-2.908720897	-1.16315081	-1.107461904	-0.918193682	-1.974081026	-1.399142504	141684	FBgn0042184				2	0.0830398696	-0.275936939	0.0412753526	0.9772917532	-2.369066743	0.5590481491	0.6524637706	0.9699526549	-0.801250621	0.1631827535
0.237440856	0.4643056081	0.2408431284	0.5468042248	0.4980166655	0.4859022153	0.4578330936	0.5820723636	0.5108256238	0.4322633013	141685	FBgn0037515	84D14	defense response; GO:0006952 | non-traceable author statement		3	-1.777776593	0.159468869	-1.748723879	0.863941773	0.4473346226	0.3438868046	0.1041987169	1.1651037704	0.5567129905	-0.114147076	84D14
1.2992829841	1.5906347855	1.5804503756	1.3909563742	1.4274799259	1.6949919173	1.5378082563	1.4639673994	1.3284003827	1.4386056557	141686	FBgn0033424	45F3--4			2	-1.411101208	0.9251811946	0.8435147778	-0.675993592	-0.383119717	1.7619967886	0.5015775307	-0.090535144	-1.177615554	-0.293905075	45F3--4
-0.087738914	-0.139112802	0.0271019298	-0.252021892	-0.437800489	-0.445311017	0.0227800283	-0.042724945	-0.077961541	-0.363602763	141687	FBgn0003507	89A8	mesoderm cell fate commitment; GO:0001710 | inferred from mutant phenotype	nucleus; GO:0005634 | non-traceable author statement	3	0.5040330245	0.2222697566	1.1338847385	-0.39698713	-1.415901337	-1.457093292	1.1101810027	0.7509149258	0.5576576307	-1.008959319	89A8	serpent
1.3137236683	1.1409915116	2.369492458	1.652425784	1.6728394238	2.0262962044	1.3134263147	1.854146206	1.4806571226	1.5676861178	141688	FBgn0001257	64A10		extracellular; GO:0005576 | non-traceable author statement	3	-0.883495802	-1.352417502	1.9826346646	0.0359900389	0.0914076221	1.0509484394	-0.884303037	0.5836071429	-0.43031603	-0.194055537	64A10	Ecdysone-inducible gene L2
0.8398415597	1.1622543508	0.85934238	1.1063702795	1.090028545	1.0212628226	0.9575336904	0.9979888733	0.8858315244	1.3040031547	141690	FBgn0032361	32F1			2	-1.244208134	0.9526126875	-1.111335589	0.571835948	0.4604884344	-0.008059883	-0.442290436	-0.166641359	-0.93084677	1.9184451005	32F1
-0.818310324	-0.587786665	-0.349673748	-0.571786324	-0.758898558	-0.647337645	-0.504969092	-0.442255317	-0.233614851	-0.544855372	141691	FBgn0003495	97D12	dorsal/ventral axis determination; GO:0007310 | inferred from genetic interaction with FLYBASE:pip; FB:FBgn0003089	extracellular; GO:0005576 | inferred from direct assay; extracellular; GO:0005576 | inferred from expression pattern	3	-1.542121103	-0.236887601	1.1113165597	-0.146293075	-1.205729485	-0.574067456	0.2320285689	0.5871162847	1.7684463393	0.0061909687	97D12	spatzle
0.9734491457	1.618487748	1.5388739487	1.6389059747	1.4649374884	1.3911369856	1.2458163034	1.5105233611	1.3401049787	1.1826356669	141692	FBgn0030649	13C5--8			1	-1.98750402	1.0865965912	0.7071761533	1.1839050051	0.3548125631	0.0030969137	-0.689466906	0.5720639934	-0.240109498	-0.990570797	13C5--8
0.8754687374	0.893817876	0.3372568581	0.53237396	0.7548407496	0.8562727221	0.6549831776	0.9306360137	0.9162907319	0.7286786089	141700	FBgn0038360	89A2			3	0.6601905056	0.7552712056	-2.128690386	-1.117641804	0.0351260969	0.5607215008	-0.482311152	0.9460536923	0.8717199884	-0.100439648	89A2
1.1370785695	0.9240527372	1.0132229721	1.3650302704	1.1800526206	0.8349450924	0.5062066779	0.8527149917	0.9458495341	1.2829893446	141701	FBgn0033205	43E9			2	0.5298091172	-0.319651859	0.035923021	1.4387884284	0.7011722754	-0.674977155	-1.985853171	-0.604117974	-0.232735037	1.1116423537	43E9
0.5166907432	0.8430873279	0.2921364228	1.04334961	0.6127256132	0.5200140498	0.3534439234	0.7865315052	0.6613984822	1.0503795899	141702	FBgn0033247	44A2		nuclear pore; GO:0005643 | inferred from sequence similarity with SGD:SEH1; SGDID:S0003068	2	-0.576434071	0.6672195129	-1.432042856	1.430269485	-0.210516914	-0.563771431	-1.198445765	0.4517275168	-0.025060966	1.4570554874	44A2
1.0169342577	0.576175504	0.9496564257	0.7367376166	1.1660845364	0.9591107291	0.9057086225	0.8197630812	0.8109302162	1.4177105574	141703	FBgn0032076	29F2--3			2	0.3468382136	-1.539233672	0.0589464218	-0.852164648	0.9850743124	0.0994027839	-0.129112727	-0.496886408	-0.534683543	2.0618192659	29F2--3
1.356441398	1.4103532601	1.513143642	1.6929779247	1.6821813176	1.8046213829	1.4561640411	1.1281539678	1.2527629685	1.3560544759	141704	FBgn0032456	33F2			2	-0.514987754	-0.259907652	0.2264376542	1.077310641	1.0262272706	1.6055436416	-0.043157233	-1.595113327	-1.005534793	-0.516818448	33F2
0.7221347174	1.0841716045	1.0421000784	0.8916915729	0.8407831794	1.0200875256	0.9534761662	0.7008100533	0.965080896	0.8466897728	141708	FBgn0035253	62A10	mRNA splicing; GO:0006371 | inferred from sequence similarity with protein_id:AAF21439	spliceosome complex; GO:0005681 | inferred from electronic annotation	3	-1.415992132	1.3615306792	1.0387607415	-0.115163265	-0.505729059	0.8698819067	0.3588440075	-1.579593531	0.4478747198	-0.460414068	62A10
3.7974700416	3.9634072048	3.5778558025	4.0339924889	4.0699587208	4.0293892876	4.0465230917	4.1065636473	3.8140425971	3.9545981092	141709	FBgn0003885	84D9	microtubule-based process; GO:0007017 | inferred from sequence similarity	microtubule; GO:0005874 | inferred from sequence similarity; microtubule; GO:0005874 | inferred from sequence similarity	3	-0.86741024	0.1468631458	-2.209779084	0.5783082409	0.7981480346	0.5501716588	0.6549002271	1.0218917824	-0.766112245	0.0930184793	84D9	alpha-Tubulin at 84D
3.2592271204	3.7598400853	3.4059479844	3.6940064754	3.7738053246	3.650058661	3.7269134247	3.8331772997	3.3262343432	3.6797299178	141710	FBgn0003885	84D9	microtubule-based process; GO:0007017 | inferred from sequence similarity	microtubule; GO:0005874 | inferred from sequence similarity; microtubule; GO:0005874 | inferred from sequence similarity	3	-1.730954724	0.733133508	-1.008773758	0.4090911144	0.8018724029	0.1927737198	0.5710638006	1.0941097107	-1.401135641	0.3388198669	84D9	alpha-Tubulin at 84D
1.8239165809	1.5480961877	1.5776892141	1.5632250693	1.8274775518	1.6238959956	1.4917650029	1.799335263	1.3687807786	1.5244446996	141711	FBgn0035347	62E4			3	1.3512804955	-0.43156419	-0.240281126	-0.333774299	1.3742978587	0.0583897366	-0.795677055	1.192392056	-1.590621069	-0.584442407	62E4
2.220446E-16	-0.303335613	-0.103540679	-0.126484147	-1.563500817	0.1341722129	0	-0.578307921	0.1361321743	-0.645951489	141718	FBgn0027490	29B1			2	0.588251064	0.003366624	0.3886064149	0.3443673709	-2.426453642	0.8469587008	0.588251064	-0.526828373	0.8507378513	-0.657257076	29B1
1.3411739258	1.3334518797	1.4120584981	1.3109449239	1.2021529676	1.185840656	1.1073459686	1.1061880825	1.2809338455	1.7034003831	141724	FBgn0027658	91E1			3	0.2446158837	0.2005074567	0.649509476	0.071947434	-0.549473626	-0.64264976	-1.091012429	-1.097626289	-0.099476234	2.3136580874	91E1
2.220446E-16	0.0129034048	-0.011049836	0.0850624385	-0.173271721	-0.647337645	-0.11668232	0.0976384696	-0.105360516	0.1787691552	141726	FBgn0013746	29F3--4		signalosome complex; GO:0008180 | non-traceable author statement	2	0.2951892091	0.3512584816	0.2471742639	0.6648117316	-0.457729844	-2.517692449	-0.211831448	0.719458464	-0.162634717	1.0719963078	29F3--4	alien
0.6325225587	0.8181193198	2.2427971746	1.8839495217	1.3937451673	1.437162808	1.8467536894	2.2604394715	1.6462518856	1.0735168688	141732	FBgn0004210	84E10--12	protein amino acid dephosphorylation; GO:0006470 | inferred from direct assay; wound healing; GO:0042060 | inferred from direct assay		3	-1.589464386	-1.258377569	1.2831110449	0.6429612587	-0.231516281	-0.154063375	0.5766074623	1.3145832101	0.2189314797	-0.802772844	84E10--12	puckered
1.1557707025	1.0164765917	1.6013697378	1.3384383399	1.2076025724	1.3666858897	1.4375876555	1.4977200963	1.1460788259	1.4350845253	141734	FBgn0030808	15C5--6			1	-0.897594382	-1.657602952	1.5336576208	0.0990663473	-0.614792294	0.2531890148	0.6400391792	0.9681303676	-0.950474645	0.6263817431	15C5--6
0.3856624808	0.3220315525	0.0220759517	0.0721032939	0.0898563291	0.2042155414	0.4461027538	0.3653821729	-0.356674944	0.2632217749	141735	FBgn0013753	62A9		core-binding factor; GO:0016513 | inferred from sequence similarity with MGD:Cbfb; MGI:MGI:99851; nucleus; GO:0005634 | inferred from direct assay	3	0.8598833434	0.5920193842	-0.670688813	-0.460091195	-0.385357124	0.0960551731	1.1143157594	0.7745103383	-2.26509765	0.3444507839	62A9	Big brother
1.3046163301	1.339891052	1.5783588295	1.6929485453	1.4318324899	1.1616848921	1.1907275776	1.3265605022	1.4170660198	1.7931769039	141737	FBgn0001324	76C3--4	transcription from Pol II promoter; GO:0006366 | non-traceable author statement	mediator complex; GO:0000119 | non-traceable author statement; nucleus; GO:0005634 | non-traceable author statement	3	-0.574498623	-0.404302252	0.7462766345	1.2991584917	0.0393043363	-1.264125945	-1.123998415	-0.468620582	-0.03194214	1.7827484948	76C3--4	kohtalo
1.4081134085	1.4166723965	1.560155824	1.4521469937	1.4628344382	1.5249408544	1.4346648862	1.7608689822	1.5086963426	1.8310988838	141738	FBgn0036662	73C2			3	-0.874919033	-0.816372696	0.1651018803	-0.5737146	-0.500608909	-0.075780276	-0.693298056	1.5380469322	-0.186898163	2.0184429199	73C2
0.1625189295	0.1994893604	0.0430173851	0.2580414912	0.1973594342	-0.058063801	0.3138347853	0.0835867161	0	-0.266835211	141740	FBgn0039741	99C7		mitochondrial membrane; GO:0005740 | inferred from sequence similarity	3	0.4022001366	0.6170029211	-0.292118644	0.9571980559	0.6046277857	-0.879412859	1.2813640078	-0.056405804	-0.542054981	-2.092400619	99C7
0.9477893989	0.5980820688	0.9234081996	0.8054144824	1.1870115909	1.1794015436	1.0258529344	1.0861897687	1.1460788259	1.1908762654	141746	FBgn0038519	90B1			3	-0.314882789	-2.113556834	-0.440284308	-1.047169604	0.9155253561	0.8763840701	0.0866268242	0.3969614623	0.7049930176	0.9354028052	90B1	Peroxiredoxin 5037
0.2270574506	0.8823891802	0.1518060129	0.6025289466	0.688591364	0.5990081896	0.6664789335	0.643202504	0.7299611537	0.8677227652	141747	FBgn0030606	13A9			1	-1.572847916	1.1480875295	-1.885291668	-0.013891351	0.3434395572	-0.028509524	0.2516288095	0.1549851418	0.5152068042	1.087192617	13A9
2.8672302293	2.885184033	3.2366405901	3.6370941548	3.1573871935	2.6572677624	2.3289622475	3.5524716686	3.2849756266	3.2459113057	141748	FBgn0035927	66D15			3	-0.541578619	-0.496992706	0.3758034758	1.3702772885	0.1789880784	-1.062992819	-1.878296429	1.1601284625	0.4958371881	0.3988260799	66D15
-1.589635285	-2.734367509	-2.319114395	-1.559313525	-1.927891644	-2.906120115	-1.488077055	-4.143134726	-1.491654877	-1.332031503	141754	FBgn0037286	82E2			3	0.6269655226	-0.655803386	-0.190477283	0.6609436094	0.2479207726	-0.848266652	0.740770076	-2.234445751	0.7367608257	0.9156322659	82E2
-1.316768298	-2.203739258	-1.648658626	-0.335538094	-0.318453731	-0.16882087	-0.342944751	-0.225046501	-0.344840486	-0.667457694	141755	FBgn0034579	57B16			2	-0.78698007	-2.034480942	-1.253774916	0.593093902	0.6171225997	0.8275772073	0.5826766368	0.7484973636	0.5800103361	0.1262578835	57B16	mitochondrial ribosomal protein L54
2.9097898438	3.091632598	2.9416154479	3.4501358808	3.7264139996	3.1482866731	3.1531501088	3.5023666167	2.9618307219	3.2587509883	141758	FBgn0035471	63F5			3	-1.127569322	-0.454439643	-1.009760071	0.8726366034	1.8953388952	-0.244722519	-0.226719476	1.0659797951	-0.934928929	0.1641846675	63F5
3.0146694746	3.6920606632	3.617532091	3.4104997743	3.7475770868	3.7330356897	3.71233493	3.7435133164	3.5800406741	3.5063876701	141762	FBgn0013770	50C18--20	protein catabolism; GO:0030163 | non-traceable author statement	lysosome; GO:0005764 | non-traceable author statement	2	-2.473054527	0.5125777952	0.1840897403	-0.728414566	0.7572689448	0.693177079	0.6019375435	0.7393576931	0.0188446231	-0.305784326	50C18--20	Cysteine proteinase-1
0.1286173778	0.3970667384	0.3079667436	0.3085034003	0.509005787	0.3241194687	0.212561442	0.5054882112	0.2980448595	0.6763400622	141764	FBgn0036733	74C3	RNA splicing; GO:0008380 | inferred from sequence similarity with EMBL:Z80215; mRNA splicing; GO:0006371 | inferred from sequence similarity with NCBI_NP:004688; mRNA splicing; GO:0006371 | inferred f	small nuclear ribonucleoprotein complex; GO:0030532 | inferred from sequence similarity with NCBI_NP:004688; small nuclear ribonucleoprotein complex; GO:0030532 | inferred from sequence similarity wit	3	-1.489376835	0.1894620951	-0.367754877	-0.364398713	0.8895108201	-0.266738344	-0.96440422	0.8675124689	-0.429804737	1.9359923422	74C3
0.3989077076	0.6701576623	1.2006887291	0.4724758184	0.2727991418	0.8780695191	0.9873866536	0.974859086	0.3772942311	0.5386866634	141765	FBgn0010851	65D3	glycosaminoglycan biosynthesis; GO:0006024 | non-traceable author statement		3	-0.884115953	-0.022164033	1.6637063736	-0.650338313	-1.284851579	0.6385181933	0.98589563	0.9460867352	-0.952797172	-0.439939882	65D3	sugarless
0.6007738604	0.4758111059	0.5097261184	0.3155168714	0.0953101798	-0.119707964	0.212561442	0.5200140498	0.2814124594	0.4263119697	141766	FBgn0035060	60E1	neurotransmitter secretion; GO:0007269 | non-traceable author statement; synaptic vesicle endocytosis; GO:0008099 | traceable author statement		2	1.2085134378	0.6471056675	0.7994722797	-0.073032338	-1.062333096	-2.02832378	-0.535569982	0.8456918484	-0.226249846	0.4247258089	60E1
0.093526058	0.1068300236	0.3079667436	0.2091851991	-0.955511445	-0.039845909	-0.261903541	-0.054361209	-0.374693449	0.0147061474	141767	FBgn0003044	55B8		nucleus; GO:0005634 | inferred from sequence similarity with NCBI_gi:998846; nucleus; GO:0005634 | non-traceable author statement	2	0.5186171318	0.5551356213	1.1072423691	0.8360936832	-2.360920151	0.1525200675	-0.457013176	0.1126765449	-0.766613877	0.3022617864	55B8	Polycomblike
-0.040005335	-0.150572858	-0.055059777	-0.160773221	0.0487901642	-0.137201122	0.1163135277	0.0113422766	0.3384543978	-0.401754529	141770	FBgn0004055	60E12--F1	axonogenesis; GO:0007409 | non-traceable author statement	integral membrane protein; GO:0016021 | non-traceable author statement; plasma membrane; GO:0005886 | non-traceable author statement	2	0.0155236775	-0.548842653	-0.06131824	-0.60090804	0.4687597462	-0.480589717	0.8134171245	0.2776156728	1.9472837739	-1.830941344	60E12--F1	unzipped
-1.128465252	0.1504332034	0.2582348711	0.0807613566	-0.157185584	-0.072906771	0.2586297499	0.1875986139	-0.25489225	-0.018692133	141771	FBgn0050456	53F10--11			2	-2.577979197	0.5358489096	0.7983215566	0.3662137413	-0.21313317	-0.007933348	0.7992829969	0.6263382672	-0.451026774	0.1240670172	53F10--11
-0.531028331	-0.175890666	-0.536448729	-1.247824687	-0.893817876	-0.980829253	-0.565137613	-0.667829373	-0.162518929	-0.667457694	141776	FBgn0039543	98A11		peroxisome; GO:0005777 | inferred from sequence similarity with SWISS-PROT:O19094	3	0.3317447338	1.385075684	0.315667947	-1.794258396	-0.744281535	-1.002355475	0.2305773105	-0.074004319	1.4247359786	-0.072901929	98A11
1.9748976859	1.8527684847	2.1156098675	2.107093073	1.9249120022	2.1268437806	2.1633759932	2.099206891	1.681758574	0.4287362134	141779	FBgn0004512	49E3--4		integral plasma membrane protein; GO:0005887 | non-traceable author statement	2	0.2444823828	0.0100732078	0.514558876	0.4982121322	0.1485421592	0.5361207324	0.6062389819	0.4830757569	-0.318155354	-2.723148875	49E3--4	Multi drug resistance 49
-1.366876275	-0.84729786	0.8344607136	0.0716296561	0.4980166655	0.8624392371	0.4607443038	0.9645375654	0.6678293726	0.1945916494	141780	FBgn0015040	60D10		membrane; GO:0016020 | non-traceable author statement; microsome; GO:0005792 | non-traceable author statement	2	-2.074733913	-1.401364008	0.7781830616	-0.210440527	0.3421539844	0.8144430277	0.2938492706	0.9467617301	0.5622300368	-0.051082664	60D10	Cytochrome P450-9c1
0.5679840376	0.5237290286	0.3664629503	0.4120440792	0.4411831907	0.2442778634	0.2620253389	0.0052770571	-0.077961541	0.4091756875	141781	FBgn0038578	90E4	cell growth and/or maintenance; GO:0008151 | inferred from mutant phenotype; transcription from Pol II promoter; GO:0006366 | inferred from sequence similarity with EMBL:AF055994	mediator complex; GO:0000119 | inferred from sequence similarity with EMBL:AF055994; nucleus; GO:0005634 | inferred from sequence similarity with EMBL:AF055994	3	1.1941736494	0.9849272428	0.2413422226	0.4568587855	0.5946342489	-0.336372955	-0.252459392	-1.466415882	-1.859984385	0.4432964641	90E4
-0.376477571	-0.261874188	-0.980829253	-0.546093763	-0.597837001	-0.437527041	-0.75492454	-0.405465108	-0.652325186	-0.342437952	141782	FBgn0028633	38C9	defense response; GO:0006952 | non-traceable author statement; protein amino acid phosphorylation; GO:0006468 | non-traceable author statement; protein amino acid phosphorylation; GO:0006468 | non-tra	IkappaB kinase complex; GO:0008385 | non-traceable author statement	2	0.7295378119	1.2550353986	-2.041631265	-0.04821322	-0.285474514	0.4496041133	-1.005777186	0.5966195654	-0.535322373	0.8856216688	38C9
0.0353671438	0.2065186653	0.4829686693	0.4379354931	0.1476359988	0.1296778233	0.2169570535	0.3179874219	-0.087011377	0.2194191522	141783	FBgn0033795	49F2--4	chromosome condensation; GO:0030261 | inferred from mutant phenotype; mitosis; GO:0007067 | inferred from mutant phenotype	condensin; GO:0005676 | inferred from sequence similarity	2	-1.017601912	-0.024526052	1.5795252759	1.3182283869	-0.366182114	-0.470381191	0.0360408136	0.6222513199	-1.727681225	0.050326698	49F2--4
-0.599621123	-0.840783179	-0.276753002	-1.494775004	-0.564971987	-0.955511445	-0.27029033	-0.502314934	-0.223143551	-0.561745714	141785	FBgn0034243	54C8--9		nucleus; GO:0005634 | non-traceable author statement	2	0.0760009101	-0.548057498	0.9114912363	-2.240401239	0.1656629597	-0.844941427	0.9282147829	0.3278014873	1.0502171572	0.1740116311	54C8--9
1.3902863824	1.3813803463	1.5174190137	1.3060569304	1.2065336252	1.3484789101	1.413568779	2.0186980915	1.5892352051	1.149763729	141786	FBgn0010070	25C1--5			2	-0.171799466	-0.208354859	0.3500245226	-0.51752462	-0.92602437	-0.343400901	-0.076235385	2.4075564489	0.6447986578	-1.159040028	25C1--5	Muscle-specific protein 300
0.6632942174	1.0242285685	1.1221427861	0.7024495732	0.9864949905	0.8780695191	0.8732733468	0.851822755	0.7654678421	0.944874576	141787	FBgn0002174	59F6		mitochondrion; GO:0005739 | inferred from direct assay; mitochondrion; GO:0005739 | inferred from sequence similarity	2	-1.510114457	0.9910703096	1.6695913441	-1.238777636	0.729586053	-0.021775342	-0.055011616	-0.203658851	-0.802076796	0.4411669916	59F6	lethal (2) tumorous imaginal discs
-0.3074847	-0.555946059	-0.448801422	-0.382369393	-1.049822124	-0.430036369	-1.117217476	-1.082863932	-0.306374205	-1.02371098	141788	FBgn0037622	85A9			3	1.0355657762	0.3267126109	0.6323932029	0.8219218832	-1.082301705	0.6859293628	-1.274578721	-1.176569038	1.0387339847	-1.007807357	85A9
-0.159064695	-0.949080555	-0.313657559	-0.794929875	-0.711496319	-0.565702234	-1.529749752	-0.652173106	-0.798507696	-0.295117051	141790	FBgn0011661	8B8--C1		plasma membrane; GO:0005886 | inferred from direct assay	1	1.3177009745	-0.692413835	0.9243551931	-0.300193146	-0.087904971	0.2830532147	-2.169867404	0.0630368962	-0.309296548	0.9715296252	8B8--C1	Moesin-like
0.424883194	1.0986122887	1.0745147371	0.9779044191	0.9515588707	0.9374250439	1.0878013726	0.7720057555	0.7339691751	0.8575791726	141791	FBgn0010379	89B2	anti-apoptosis; GO:0006916 | inferred from mutant phenotype		3	-2.253503491	0.9993646612	0.8830179594	0.4165684191	0.2893680415	0.2211277423	0.9471678881	-0.577542138	-0.761188624	-0.16438046	89B2
0.2728669867	0.271315095	0.4143540555	0.1970638385	0.688591364	0.36585597	0.7235182784	0.9828114142	0.7827593392	0.806806499	141793	FBgn0029147	58B10--C1			2	-1.004412888	-1.010025372	-0.492718731	-1.278558281	0.4990724606	-0.668114173	0.6253871704	1.5631321091	0.8396350516	0.9266026541	58B10--C1
-1.734601055	-0.903823963	-0.499955952	-0.712015665	-1.756041387	-1.995671659	-0.535710267	-0.066822496	-0.693147181	-0.093609499	141800	FBgn0035149	61C8			3	-1.202384069	-0.006741221	0.57450001	0.269306617	-1.233240696	-1.578113254	0.5230428958	1.1978596608	0.2964618774	1.1593081784	61C8
2.3817224136	2.1365999555	2.0574378331	2.2384203338	2.1834943845	2.6518104828	3.0960570899	2.6291179877	2.5808479435	2.770458796	141801	FBgn0031449	23A2			2	-0.275716298	-1.019427672	-1.259608728	-0.710500559	-0.877148093	0.5437417415	1.8916037738	0.4748918009	0.3284385499	0.9037254848	23A2
1.1741198412	1.4119367917	1.666778459	1.5905694281	1.3397743455	1.3911369856	1.2521044239	1.7764334987	1.3150668518	1.3054534626	141803	FBgn0041585	54F1--3			2	-1.28255818	-0.053740743	1.2630446403	0.8692670487	-0.426609338	-0.16121485	-0.879606183	1.8296401858	-0.55427475	-0.60394783	54F1--3
-0.301105093	-0.062867278	-0.518138271	-0.460701237	-0.331357136	-0.297438247	-0.459532329	-0.485507816	-0.405465108	-0.719514056	141804	FBgn0033964	51C2			2	0.595983741	1.9737172922	-0.659123015	-0.326963618	0.4210356333	0.6171891736	-0.320203807	-0.47042051	-0.007532097	-1.823682792	51C2
1.5775627039	1.3599770528	1.2208623368	1.0022111713	1.2021529676	1.2680304406	1.1826954059	1.2431935175	1.1069110915	1.443157223	141805	FBgn0024754	52A13		flotillin complex; GO:0016600 | non-traceable author statement	2	1.9187650334	0.6012754331	-0.241069596	-1.565010927	-0.354355556	0.0445351117	-0.472171851	-0.105853426	-0.931048829	1.1049346066	52A13	flotillin
0.0953101798	-0.21511138	-0.491665126	0.0623703307	0.3346390555	-0.169899037	0.3036824138	0.3440480304	0.5273549257	0.0416726964	141806	FBgn0036635	72F4			3	0.0389788334	-0.963498342	-1.856602607	-0.067397305	0.8118688859	-0.817489341	0.7118973284	0.8422542837	1.4342266293	-0.134238365	72F4
0.6007738604	1.0533999458	0.8017810216	0.7224175629	0.9694005572	1.1628473657	1.0628942061	1.037195211	0.6286086594	0.5732786384	141807	FBgn0032679	36E1			2	-1.179560829	0.8700707192	-0.269337949	-0.628720349	0.4896953883	1.3656826422	0.9130636794	0.7966906449	-1.05351621	-1.304067737	36E1	bicoid stability factor
1.4303112465	1.5602064744	1.293993043	1.2428126376	1.3884288336	1.0172666492	1.3972473731	1.2578780692	1.6243265249	1.4290475751	141808	FBgn0035375	62F3--4			3	0.3836300864	1.1368369565	-0.406820872	-0.703594153	0.1407718873	-2.011438873	0.1919068261	-0.616236159	1.508641705	0.3763025964	62F3--4
2.434644815	3.0905967212	3.1049469595	3.1002260771	3.5075830127	3.0420774487	3.3058564794	3.3727543588	3.1345880083	2.5773112585	141810	FBgn0036682	73D5--6			3	-1.904290817	0.0708770099	0.1140876914	0.099872419	1.3264841655	-0.075221668	0.7190558546	0.9204952251	0.2033412563	-1.474701137	73D5--6
-0.123298216	-0.242946179	-0.33428883	0.2250109655	-0.066249386	-0.397802235	0.1318780442	-0.058725286	0.2231435513	0.0327898228	141813	FBgn0034923	60A8--9			2	-0.283577983	-0.828635529	-1.244747932	1.3031481432	-0.023691437	-1.534083917	0.8788801448	0.0105846774	1.2946411184	0.4274827143	60A8--9
1.1433481825	0.8904700323	1.0746480082	1.2619373448	0.8563476959	1.0522463681	0.8226381636	0.7961239049	0.9328200338	1.0050027895	141814	FBgn0032000	28E6			2	1.0588741325	-0.616864331	0.6036211802	1.8447246314	-0.842981579	0.4551730444	-1.066363313	-1.24206439	-0.336225112	0.1421057365	28E6
3.7868225284	3.6411682531	3.6794948972	3.7116031746	3.9422454327	3.9715489847	3.6687441724	3.5508025991	3.6481297949	3.7147500832	141815	FBgn0035438	63D1			3	0.4144548048	-0.677341846	-0.390052636	-0.149375117	1.579475234	1.7991290673	-0.470638018	-1.354705543	-0.625159457	-0.12578649	63D1
0.2876820725	-1.257676983	-0.438801528	-0.464080611	-0.801360765	-0.217301276	-0.421003712	-1.528174948	-0.842678915	-2.368543061	141839	FBgn0033960	51C2			2	1.4502204456	-0.600434163	0.4861940347	0.4526492951	0.0050865748	0.780119587	0.5098113131	-0.959378511	-0.049741624	-2.074526953	51C2
-0.268263987	-0.300754154	-0.169899037	-0.381014012	-0.318453731	-0.271630363	-0.175890666	-0.561518738	-0.133531393	0.0577778007	141857	FBgn0032012	28F2			2	-0.097161517	-0.295127312	0.5021858261	-0.784158546	-0.402972582	-0.117673183	0.4656782354	-1.883991648	0.7237774698	1.8894432577	28F2
-0.123298216	0.4779377569	-0.005509656	0.5172565141	0.1206279878	0.2094580982	0.3650101534	-0.147204015	0.0206192872	0.4815112361	141868	FBgn0032308	32A5			2	-1.230514041	1.1186043576	-0.770296611	1.2722285918	-0.277458071	0.0696143869	0.6773794095	-1.323917552	-0.668206943	1.1325664725	32A5
1.0379876669	1.5298852807	0.9513820517	0.986998304	1.2396908869	1.3288503554	1.3040562629	1.1298648322	0.9963334395	0.7751896032	141873	FBgn0032720	37A1	protein biosynthesis; GO:0006412 | inferred from sequence similarity with EMBL:AB049640; protein biosynthesis; GO:0006412 | non-traceable author statement	mitochondrial large ribosomal subunit; GO:0005762 | inferred from sequence similarity with EMBL:AB049640; mitochondrial large ribosomal subunit; GO:0005762 | non-traceable author statement	2	-0.404312686	1.8045815399	-0.793220129	-0.633283321	0.5014471013	0.9018227679	0.7904834846	0.0082669528	-0.591363364	-1.584422345	37A1	mitochondrial ribosomal protein L13
-0.427710717	-0.047715473	-0.212273879	0.2434957802	-0.173271721	-0.125505082	-0.032789823	0.1045997701	0.0800427077	0.1680355995	141876	FBgn0028552	60B5	neurotransmitter secretion; GO:0007269 | non-traceable author statement; synaptic vesicle priming; GO:0016082 | non-traceable author statement	cytoplasm; GO:0005737 | non-traceable author statement	2	-1.91613583	-0.02687845	-0.845028645	1.4209633802	-0.651118022	-0.413632217	0.0473287814	0.7304012843	0.6083086735	1.0457910447	60B5	gamma-soluble NSF attachment protein
0.1372011215	0.2957142441	0.0583720062	-0.949080555	0.3437715391	-0.197977454	0.3180531703	0.3111683563	0.601579987	0.4536672099	141889	FBgn0026261	58F3	protein biosynthesis; GO:0006412 | inferred from sequence similarity with SWISS-PROT:P82914	mitochondrial small ribosomal subunit; GO:0005763 | inferred from sequence similarity with SWISS-PROT:P82914	2	-0.000104103	0.3598705948	-0.179120745	-2.466990826	0.4690061031	-0.761276454	0.4106010836	0.3949660447	1.0544750945	0.7185732064	58F3
-0.530628251	-1.142575412	-0.319137025	-0.042966036	-0.275633734	-0.572519193	-0.127623925	-0.561518738	-0.087011377	-0.43936666	141904	FBgn0038652	91C1--4			3	-0.372279732	-2.259259915	0.2798676733	1.1314594711	0.4140129928	-0.501453265	0.8704111809	-0.467532624	0.9956427027	-0.090868484	91C1--4
-0.481838087	-0.284104251	-0.05651221	-0.115310847	-0.203047687	-0.386233746	-0.356045815	-0.031252544	0.1177830357	-0.529517757	141906	FBgn0032465	34A2		Golgi membrane; GO:0000139 | inferred from sequence similarity with SGD:YIP1; SGDID:S0003404	2	-1.181138528	-0.244048444	0.8345441195	0.555888629	0.140090679	-0.728055325	-0.584990226	0.9542534407	1.6605552374	-1.407099582	34A2
0.6783320948	-0.097764169	-0.598836501	0.1166823201	0.4280012731	-0.345745873	0.3327057538	0	0.1177830357	0.0110906867	141914	FBgn0039801	100A1			3	1.6624648459	-0.438524503	-1.794989781	0.1420088792	0.9847881004	-1.109841896	0.7268112482	-0.173864709	0.1449886535	-0.143840838	100A1
-0.796331417	-0.94260804	-0.559615788	-0.463572739	-0.541597282	-0.74290869	-0.680017889	-0.224467178	0.2006706955	-0.678441033	141915	FBgn0025692	49D6		N-methyl-D-aspartate selective glutamate receptor complex; GO:0017146 | inferred from sequence similarity with PIR:S19586	2	-0.775182376	-1.222585905	-0.05116096	0.2425975236	0.0039506684	-0.611782948	-0.419424349	0.9739288145	2.2742608901	-0.414601358	49D6
-0.497838428	-0.807260487	-0.786673239	-0.440733247	-0.451985124	-1.716958256	-0.441343396	-1.32365879	-0.597837001	-1.332031503	141948	FBgn0037560	84F5--6			3	0.7451443162	0.0705730445	0.1154553215	0.8696393663	0.845109141	-1.912659769	0.8683091804	-1.055227297	0.5271373504	-1.073480654	84F5--6
-1.15923691	-1.026041596	-1.945910149	-0.808458027	-1.011600912	-0.80709144	-1.285552791	-0.85972038	-0.780158558	-1.22547901	141966	FBgn0036965	77A3			3	-0.194294848	0.1845432583	-2.431774452	0.8034009662	0.225615885	0.8072878544	-0.553566262	0.6575990444	0.8838911657	-0.382702612	77A3
-0.170625517	-0.431782416	-1.121186611	-0.124229	-2.302585093	-0.784581387	-0.482057554	-0.251314428	-0.216223108	-0.551286263	141969	FBgn0032161	30D1		mitochondrion; GO:0005739 | inferred from sequence similarity with SWISS-PROT:P23965	2	0.7175911258	0.3213562829	-0.72462781	0.7879852708	-2.517079946	-0.213920575	0.2450773827	0.595167563	0.648409134	0.1400415719	30D1
0.6355180677	0.8894093457	0.940178947	1.0022111713	1.0631421092	0.8517522107	1.0411947068	0.8955446939	0.9360933592	0.5795221551	141970	FBgn0038809	92E14			3	-1.54328175	0.0370520976	0.3530649989	0.7391815462	1.1184431902	-0.197342898	0.9818326566	0.0752412724	0.3276344569	-1.891825571	92E14
0.8303483021	0.4042696507	0.1423719806	0.0923733201	0.4234836136	0.2480729344	0.3436877484	0.1341722129	0.4855078158	0.1884754224	141971	FBgn0031344	22A2			2	2.251572873	0.3369834938	-0.839856735	-1.064526298	0.4233216598	-0.364888269	0.0647580107	-0.876702487	0.7020281342	-0.632690383	22A2
0.1625189295	-0.22404001	-0.374693449	-0.156489862	-0.382992252	-0.375159759	-0.809829501	-0.405465108	-0.538996501	-0.126866721	141974	FBgn0036630	72E2--3			3	1.8639244137	0.3805263204	-0.197597741	0.6397461978	-0.229443928	-0.199387176	-1.867407755	-0.315682243	-0.828101418	0.753423329	72E2--3
-0.079043207	0.3336854257	0.4163941786	-0.445995089	0.289952221	-0.086129154	0.1466034742	0.026111144	-0.042559614	-0.217838499	141983	FBgn0039099	95A4			3	-0.423964556	1.1223442878	1.4322168429	-1.79876847	0.9584956089	-0.450512415	0.4214322283	-0.029998423	-0.287276917	-0.943968186	95A4
0.3166696093	-0.102478669	0.1896208593	0	0.1823215568	-0.173133131	0.0494482754	-0.1118483	0.5158131653	0.1976357918	141984	FBgn0032005	28E7	intracellular protein transport; GO:0006886 | inferred from sequence similarity with EMBL:U83194		2	0.977051533	-0.97063384	0.3866852955	-0.494439101	0.3527671205	-1.298948826	-0.264664371	-1.014172354	1.9024257046	0.4239288382	28E7
-1.244794799	-1.604547927	-1.134979933	-1.581786381	-2.25813333	-1.123183549	-1.285552791	-0.937681922	-0.875468737	-2.039363318	141985	FBgn0039103	95A4			3	0.3571286245	-0.427449286	0.5966215193	-0.377809116	-1.852839726	0.6223479999	0.2682403897	1.0269045356	1.1625839403	-1.375728881	95A4
-0.999672341	-1.153874967	-0.85776916	-1.074161193	-0.871838969	-1.341173926	-1.117217476	-1.352646327	-1.711716762	-2.240709689	141986	FBgn0020386	61B1	protein amino acid phosphorylation; GO:0006468 | inferred from sequence similarity	cytoplasm; GO:0005737 | non-traceable author statement	3	0.6408871072	0.2780956508	0.9747417418	0.4656376986	0.941639799	-0.162561318	0.3643394768	-0.189552357	-1.034334893	-2.278892907	61B1	Protein kinase 61C
0.0289875369	-0.266267978	0.5743390295	0.1513178167	0.0786431273	-0.091434206	0.123613956	0.1182054221	0.5714502456	0.0036968619	141989	FBgn0002638	64F5	central nervous system development; GO:0007417 | inferred from mutant phenotype; chromosome condensation; GO:0030261 | inferred from sequence similarity with EMBL:X12654; protein_id:CAA31182.1	nucleus; GO:0005634 | inferred from sequence similarity with EMBL:X12654; protein_id:CAA31182.1	3	-0.379639747	-1.497555001	1.6852048416	0.0835349572	-0.191630585	-0.835588227	-0.021359167	-0.041837302	1.6742671438	-0.475396913	64F5	Bj1 protein
0.3856624808	-0.004914015	0.1704112007	0.0098522964	0.447014111	0.3725674046	0.4054651081	0.4092601791	0.4855078158	0.2987319086	141991	FBgn0030087	8C15--D6		phosphorylase kinase complex; GO:0005964 | inferred from sequence similarity	1	0.4923486709	-1.700185857	-0.71598278	-1.617293907	0.8367512888	0.4188383418	0.6035124111	0.6248163662	1.0528389892	0.0043564769	8C15--D6
-1.570217199	-2.328902401	-1.499623046	-2.047692843	-1.466337069	-2.842969519	-1.691676011	-1.271455102	-1.878770846	-2.340325421	142003	FBgn0032172	30D4			2	0.6567894653	-0.883159971	0.8000787052	-0.312371851	0.8676412758	-1.926593224	0.4102571386	1.2632050417	0.0304993869	-0.906345968	30D4
0.2151113796	-0.065846566	0.3999856423	0.2250109655	0.306816027	0.3689075124	0.3891805143	-0.01532597	-0.470003629	-0.114072456	142016	FBgn0002719	87C3			3	0.3214602752	-0.669561628	0.9735665658	0.3563790471	0.6449297326	0.863944795	0.9354536785	-0.491360522	-2.095143315	-0.839668629	87C3	Malic enzyme
-0.019802627	0.3726752853	0.1518060129	0.6264558061	0.2693329338	0.2250834161	0.3801849514	0.4267825298	-0.064538521	0.3258338384	142024	FBgn0038235	88C1			3	-1.390394454	0.4966364058	-0.565301399	1.7168112461	-0.000232845	-0.212984194	0.5327428243	0.7567836314	-1.605484296	0.2714230806	88C1
-0.753771802	-1.174985267	-3.124565145	-1.604775899	-1.012669859	-2.788092909	-2.785892688	-2.970414466	-2.079441542	-1.028768715	142037	FBgn0033233	43F2			2	1.2730496582	0.818068227	-1.28780615	0.353822012	0.9933961855	-0.924359507	-0.921982898	-1.121297472	-0.158896767	0.9760067111	43F2
-0.32090772	0.0071428875	0.0427872752	0.1752875301	0.087011377	0.1177830357	-0.265894718	0.0788585749	0.1361321743	0.2793138228	142046	FBgn0039011	94B8--9			3	-1.883490063	-0.141310085	0.0479867399	0.7516564963	0.2828478951	0.4462670943	-1.591332243	0.2395507689	0.5437139554	1.3041094409	94B8--9
-0.635988767	-0.862565333	-1.300772188	-0.693147181	-1.03691872	-0.828066498	-0.341749294	-0.918193682	-0.470003629	-0.844831768	142056	FBgn0031896	27E1			2	0.5702117065	-0.251467056	-1.840621986	0.3629270096	-0.883758727	-0.12635721	1.6372696579	-0.453202983	1.1721559628	-0.187156374	27E1
-2.32238772	-0.840783179	-0.715370317	-0.822681233	-0.893817876	-1.268511325	-0.784777503	-0.929194137	-0.597837001	-1.216395324	142081	FBgn0033398	45C1--3	protein amino acid phosphorylation; GO:0006468 | non-traceable author statement		2	-2.58695	0.3999581595	0.6527899311	0.4364516033	0.2930404472	-0.462339879	0.512865353	0.2217220631	0.8897365741	-0.357274253	45C1--3
0.3856624808	-0.097822293	-0.121889818	0	0.0090498355	-0.508224842	0.075985907	-0.59542029	-0.364643114	0.1276631443	142089	FBgn0028534	34D1			2	1.6363107903	0.0368583854	-0.042761206	0.3604716828	0.3904101255	-1.320825205	0.6118463863	-1.609283035	-0.845831672	0.7828037481	34D1
-2.087473713	-2.146580845	-1.126469243	-0.831297519	-2.754570217	-1.746639034	-1.347412574	-1.660131027	-2.33075597	-1.318045261	142090	FBgn0030774	15A3			1	-0.590770013	-0.689820049	1.0196537286	1.514294042	-1.708671209	-0.019609028	0.6494032295	0.1253586106	-0.998455444	0.6986161307	15A3
-1.098612289	-0.336472237	-0.815036998	0.0472528849	-0.229574442	-0.06518598	-0.017778246	-0.16034265	-0.077961541	-0.750524293	142097	FBgn0032260	31E1			2	-1.889556887	0.0352342329	-1.173385103	1.0043352586	0.3052055143	0.7203699589	0.84009859	0.480050987	0.6881051705	-1.010457723	31E1
-0.961411167	-0.725937003	-0.306166887	-0.580879879	-0.510825624	-0.303995648	-0.881655235	-0.574941758	-0.644357016	-0.238125105	142116	FBgn0038098	87D3			3	-1.59489415	-0.628414182	1.094489947	-0.033041835	0.2544887925	1.1034015794	-1.267543967	-0.008669419	-0.293577348	1.3737605833	87D3
-1.446918983	0.4924764851	0.021622464	0.3543357616	0.5144553918	0.1485873831	0.530887352	0.3364722366	0.3914788661	-0.057158414	142123	FBgn0020497	29A4--5	protein-nucleus export; GO:0006611 | inferred from sequence similarity with SGD:CRM1; SGDID:S0003450; protein-nucleus export; GO:0006611 | non-traceable author statement		2	-2.669513496	0.6164919705	-0.181297296	0.3824338941	0.6537318264	0.0338251098	0.6815732397	0.3521669157	0.4453671363	-0.314779301	29A4--5	embargoed
-0.040005335	-0.216671037	-0.166061036	-0.115310847	-0.173271721	-0.88173835	-0.37509401	-0.454255272	-0.980829253	-0.131709345	142124	FBgn0033963	51C2			2	0.9530660686	0.4159692881	0.5698331575	0.7241232263	0.5479113253	-1.605959748	-0.065666185	-0.306331229	-1.907214627	0.6742687224	51C2
-0.390866309	-0.103184236	0.3597950713	0.0989040741	0.1198011998	-0.070380797	0.2275391628	0.3437715391	0.0408219945	0.2737557628	142125	FBgn0001404	3A6		integral plasma membrane protein; GO:0005887 | non-traceable author statement	1	-2.066044888	-0.830006259	1.1592046213	0.0382750207	0.1280604371	-0.689064844	0.5909613156	1.0903588133	-0.211277179	0.7895329624	3A6	egghead
0.5259112612	0.3475424604	0.4534743273	0.4541069153	-0.056089467	0.277868451	-0.22094333	0.2389869608	-0.133531393	0.44895022	142126	FBgn0036365	70A8			3	1.0719830385	0.4177954083	0.8063124397	0.8086325275	-1.062570063	0.1622581458	-1.667190142	0.0196559092	-1.346597033	0.7897197678	70A8
-0.295714244	-0.680243776	-0.766834896	-0.329023413	-0.54266623	-0.180381692	-0.343545652	-0.329092129	-0.665748206	0.0457460218	142131	FBgn0034715	58D2			2	0.447450458	-1.074698634	-1.417467095	0.3155970725	-0.530101874	0.9039910489	0.2581112036	0.3153250594	-1.01731834	1.7991111006	58D2
1.4001972663	1.4982886686	0.5896065016	0.5610292157	1.2909841813	1.1344217414	1.3403228016	1.1087006466	0.965080896	1.178982275	142132	FBgn0034716	58D2			2	0.9181743361	1.2251068706	-1.618201656	-1.707621305	0.5764415422	0.0865504266	0.7308243669	0.0060679316	-0.44332491	0.2259823974	58D2
1.9318055429	1.9563595649	2.6860845218	2.4104177978	3.0710083943	2.8214366748	3.0954316338	2.1702479896	2.4883728578	3.3805603638	142139	FBgn0040349	1D3			1	-1.345673859	-1.296311243	0.1707043274	-0.383487183	0.9445428936	0.4428119402	0.9936425883	-0.866316837	-0.226768839	1.5668562114	1D3
-0.194156014	-0.608589793	-0.574757165	-0.320471895	0.0045351552	0.0657513776	0.2185246055	-0.105948578	0.202940844	-0.113625026	142141	FBgn0039023	94C1			3	-0.17804322	-1.608681529	-1.491890244	-0.614089575	0.507844885	0.7191651912	1.2465431318	0.1264515973	1.1927475019	0.0999522614	94C1
0.9509762899	0.8065918146	1.0912996418	0.4578330936	1.0033021089	0.8033503207	1.2984447611	1.1917308764	1.2039728043	1.1958548362	142142	FBgn0039024	94C1			3	-0.193344824	-0.758911073	0.3563136614	-2.125028598	0.0116198526	-0.77160828	1.1677186831	0.7497113352	0.7976640064	0.7658652361	94C1
2.2666530838	2.001830939	1.1264937719	1.7855094489	1.8186669221	1.8345213286	1.5385635728	1.8340618489	1.4727268669	1.7910499978	142147	FBgn0032068	29E4		lysosome; GO:0005764 | inferred from sequence similarity with MGD:Man2b1; MGI:MGI:107286	2	1.6786282619	0.8231640987	-2.004467925	0.1243732832	0.2314830196	0.2826980588	-0.673344549	0.2812137857	-0.886019145	0.1422711105	29E4
0.7777045686	0.7539826172	0.8953070796	0.8316168548	0.8229785547	0.9618394021	0.9245514489	1.0858570137	0.9262410627	1.0216512475	142148	FBgn0040322	75D4	defense response; GO:0006952 | non-traceable author statement		3	-1.153988908	-1.377514855	-0.045850196	-0.645987072	-0.727383589	0.5810670493	0.2297120984	1.7496536313	0.2456329023	1.1446589384	75D4	Gram-negative bacteria binding protein 2
0.2113090937	-0.087011377	-0.200060381	-0.2908022	-0.192630926	-0.839239799	-0.467242468	0.0363676442	-0.538996501	-0.768237632	142150	FBgn0003380	16F4	courtship behavior; GO:0007619 | traceable author statement; potassium transport; GO:0006813 | traceable author statement	voltage-gated potassium channel; GO:0008076 | traceable author statement	1	1.5481856693	0.668399865	0.3350036726	0.0673942668	0.3569140992	-1.550019427	-0.452950994	1.032260619	-0.664562954	-1.340624817	16F4	Shaker
0.9290095043	0.9110823868	0.4017953792	-0.020000667	0.6671716942	0.1384023229	0.6338178025	0.8829363758	0.7997569156	1.312043399	142160	FBgn0035262	62B1			3	0.6605045838	0.6155517213	-0.661502932	-1.719170995	0.0039372873	-1.321970061	-0.079698741	0.5449746328	0.3363992811	1.6209752227	62B1
0.6428853458	0.1887940713	0.1383275649	0.3960753678	0.3364722366	0.061195561	0.2584573158	0.2524533806	0.1892419996	0.2987319086	142163	FBgn0011740	85D15	N-linked glycosylation; GO:0006487 | non-traceable author statement; protein amino acid glycosylation; GO:0006486 | inferred from sequence similarity with MGD:Man2a1; MGI:MGI:104669	Golgi apparatus; GO:0005794 | inferred from sequence similarity with MGD:Man2a1; MGI:MGI:104669	3	2.2723111565	-0.542132694	-0.854922559	0.7425904508	0.3731720644	-1.332984363	-0.110362032	-0.147574239	-0.539356448	0.1392586642	85D15	alpha Mannosidase II
0.6007738604	0.7092505881	0.7432120422	0.2166710368	1.1014572408	0.9297914191	0.7836400086	0.7743726205	0.8960880246	0.831297519	142165	FBgn0031245	21B7			2	-0.674443867	-0.211049304	-0.065971613	-2.31526733	1.4643923711	0.7310644942	0.1067299443	0.0671412015	0.5870891909	0.3103149129	21B7
1.2010272941	1.2654825498	1.1620341151	1.5638604039	1.5947856356	1.7419979597	1.3885958581	1.0624793257	1.4221038138	1.4554111407	142167	FBgn0031497	23C2--3	seryl-tRNA aminoacylation; GO:0006434 | inferred from sequence similarity with MGD:Sars; MGI:MGI:102809		2	-0.863855153	-0.562475724	-1.046179183	0.8326773335	0.9772773129	1.6656116553	0.013176611	-1.511676762	0.1698528731	0.3255910361	23C2--3
0.1625189295	0.3243395633	0.3086657248	-0.166604141	0.245122458	0.0402064205	0.31162228	0.4092601791	-0.051293294	0.2866176764	142169	FBgn0038749	92B3			3	-0.130921003	0.7328626623	0.6491971532	-1.887749694	0.3100090375	-0.783813931	0.6649789733	1.1861611019	-1.272230997	0.5315066981	92B3
1.5612358106	1.0310189975	1.7077406132	2.0254392197	1.5549907519	1.4484261422	1.5040773968	1.4666295092	1.2311014717	1.3293862288	142170	FBgn0011837	11B10--13		nucleus; GO:0005634 | non-traceable author statement; nucleus; GO:0005634 | non-traceable author statement	1	0.2801094991	-1.694055116	0.825593139	2.0084853664	0.2568571738	-0.139916517	0.0672906762	-0.072139634	-0.949084887	-0.583139702	11B10--13	Tis11 homolog
0.9677440135	0.8924800832	0.9162907319	0.8405999117	0.8099800974	0.997294516	0.9796765151	0.952658376	0.2559333741	0.7188366667	142171	FBgn0028497	59D9--10	protein amino acid dephosphorylation; GO:0006470 | non-traceable author statement		2	0.6100575982	0.2689195608	0.3768426779	0.0337697379	-0.105016309	0.7439969289	0.6641423395	0.54168109	-2.61626454	-0.518129084	59D9--10
1.8985894929	2.0721095333	1.658751226	1.6959115104	1.8142956343	1.3238370062	1.5006451796	1.8585530504	1.6292405397	1.8442577111	142176	FBgn0032123	30B5			2	0.7858292855	1.5928175258	-0.329584591	-0.156763559	0.393804523	-1.887167428	-1.064887095	0.5996321281	-0.4668297	0.5331489102	30B5
-0.368169323	-1.056500803	-0.324049717	-0.764972915	-0.162016291	-0.460341718	-0.752121183	-0.062765696	0.0723206616	-0.539604588	142179	FBgn0028495	87C1			3	0.2112468844	-1.762986459	0.3377882402	-0.926842691	0.8025233303	-0.053116756	-0.889982081	1.0871882627	1.474635297	-0.280454027	87C1
2.4482969042	2.57619807	2.4974761314	2.3712040628	2.5066384904	2.5612082382	2.6308424335	2.6908083947	2.2125388123	2.3300845344	142180	FBgn0038065	87C1	intracellular protein transport; GO:0006886 | inferred from sequence similarity with EMBL:AF062484		3	-0.235083279	0.6432413278	0.1026409718	-0.764496276	0.1655608472	0.5403029535	1.0184958358	1.4302948909	-1.854084418	-1.046872855	87C1
1.1680407951	-0.354821375	1.3958638121	1.0303263808	0.8288130457	0.9765726336	1.2254005674	1.3769919685	0.8383291904	1.260634641	142182	FBgn0003137	98D1--2		basement membrane; GO:0005604 | inferred from direct assay	3	0.3800042424	-2.611812756	0.8275856376	0.1094503251	-0.286443035	0.0038456436	0.4926933256	0.790509989	-0.267747605	0.5619142323	98D1--2	Papilin
2.3084502124	2.8773442162	2.8619457463	2.6387234955	2.8564702062	2.9975255365	2.7659880382	3.1364856238	2.7327428137	2.9455581735	142186	FBgn0028689	51C1--2	proteolysis and peptidolysis; GO:0006508 | inferred from direct assay; proteolysis and peptidolysis; GO:0006508 | inferred from sequence similarity with HUGO:PSMD11; OMIM:604449; proteolysis and pepti	19S proteasome regulatory particle; GO:0005838 | inferred from direct assay; 19S proteasome regulatory particle; GO:0005838 | inferred from sequence similarity with HUGO:PSMD11; OMIM:604449; 19S prote	2	-2.232062816	0.289030559	0.220791168	-0.768433774	0.1965259309	0.8216224451	-0.204452095	1.4374337443	-0.351780621	0.5913254586	51C1--2	Proteasome p44.5 subunit
1.9816773729	2.0630745642	2.2251060606	1.8247000193	1.6855568483	3.2562920263	3.1402711429	2.3394628111	2.2970140479	1.9432512802	142189	FBgn0013772	51D1		membrane; GO:0016020 | non-traceable author statement; microsome; GO:0005792 | non-traceable author statement	2	-0.556646677	-0.402513543	-0.095691872	-0.85389786	-1.117378363	1.8569544252	1.6372581185	0.1208532452	0.0404725738	-0.629410048	51D1	Cytochrome P450-6a8
2.1538120844	2.4212392088	2.2353471211	2.4086384379	2.4303842759	2.6545615162	2.345874088	1.9778950251	2.0923783327	2.8001314469	142190	FBgn0033981	51D1		membrane; GO:0016020 | non-traceable author statement; microsome; GO:0005792 | non-traceable author statement	2	-0.789847844	0.2758017259	-0.464945212	0.2255898928	0.312243193	1.2055496601	-0.024514888	-1.490846066	-1.034650428	1.7856199668	51D1
-0.070422464	-0.392561703	-0.27501222	0.0340665546	-0.075507553	0.2838285031	-0.543615447	-0.105948578	-1.185623666	-1.39372934	142195	FBgn0034403	55F7			2	0.5630351296	-0.037486779	0.1816452973	0.7578202952	0.553555667	1.2234187192	-0.319076449	0.496808458	-1.51588812	-1.903832218	55F7
1.7414976344	1.9448855588	1.0931026329	0.8801307505	1.9530276168	2.4586756376	1.5387978655	1.2009263435	1.7272209481	1.9873668627	142196	FBgn0010053	55F7--8	juvenile hormone catabolism; GO:0006719 | inferred from direct assay; juvenile hormone catabolism; GO:0006719 | non-traceable author statement		2	0.1850975807	0.6084050057	-1.164394624	-1.607648959	0.6253509164	1.6777465406	-0.236777599	-0.939983183	0.1553837845	0.6968205369	55F7--8	Juvenile hormone epoxide hydrolase 1
-0.21319322	-0.216671037	0.0842603436	0.0456700368	0.1278333715	-0.157392174	0.1534921352	-0.225046501	0.3715635564	-0.4707474	142199	FBgn0029608	2F1			1	-0.659132241	-0.673181019	0.5424432707	0.3865561904	0.7184582513	-0.433721692	0.8221078485	-0.707014042	1.7030160347	-1.699532602	2F1
3.0639405236	3.4849277948	2.9835707085	3.3544101608	3.2798824753	3.4156754008	3.2053282483	3.3674269345	2.9082662478	3.198238807	142200	FBgn0035115	61B2			3	-0.847709917	1.3521509577	-1.267680837	0.6701335759	0.2806905913	0.9902739076	-0.108891085	0.7381524765	-1.661182846	-0.145936824	61B2
3.1582512031	3.4893518959	3.4809019087	3.3654162908	3.6210306166	3.6717412429	3.8029690414	3.8831696577	3.7917368396	3.7996158285	142201	FBgn0034663	58A2			2	-1.941092326	-0.507036146	-0.543634548	-1.043823366	0.0632878901	0.2829246608	0.851295672	1.1986588517	0.8026470015	0.8367723084	58A2
0.5766133643	0.3308542443	-0.027150989	-0.07267119	0.2693329338	0.191394853	0.3534439234	-0.034819765	-0.162518929	0.6694646959	142202	FBgn0034664	58A2			2	1.2988489274	0.4296021681	-0.836657611	-0.997661961	0.2120021058	-0.063663856	0.5095015643	-0.863781971	-1.315452227	1.6272628602	58A2
0.3308542443	0.6963886745	0.2849310391	0.1806700288	0.6584616226	0.7969439742	0.5212969236	0.9444616088	0.5596157879	0.4526607994	142204	FBgn0027793	2A4			1	-0.885890998	0.6432075482	-1.077996311	-1.51413952	0.4845516319	1.06384908	-0.08923383	1.680942798	0.0710611108	-0.37635151	2A4
0.5675839576	0.7771779294	0.5896065016	-0.049596941	0.509005787	0.6410311794	0.5125861876	1.0412301862	0.8201468713	0.7594203075	142206	FBgn0039613	98E4			3	-0.171952477	0.5600476765	-0.095039455	-2.327436761	-0.376534839	0.084559565	-0.364030406	1.4822416246	0.7101153133	0.4980297575	98E4
0.6931471806	0.4268792026	0.6796638302	1.0142975425	0.2158442488	0.5763252214	0.5034250349	0.7522144122	0.5007752879	0.368867964	142216	FBgn0028489	3F3	protein amino acid phosphorylation; GO:0006468 | non-traceable author statement		1	0.534699863	-0.651714045	0.4746219126	1.965653968	-1.592025405	0.0141746454	-0.310647723	0.7978865433	-0.322454237	-0.910195523	3F3
0.4626235219	0.5539977956	0.6131044729	0.6954809039	0.5198754593	0.8000449755	1.220140952	1.1814999485	0.7537718024	0.9583563972	142220	FBgn0033367	45A1	defense response; GO:0006952 | non-traceable author statement		2	-1.172802243	-0.830716225	-0.609433285	-0.301033293	-0.958463059	0.090432548	1.6631833239	1.5185195525	-0.082804457	0.6831171371	45A1
1.1921383467	1.755259067	1.8321418067	1.2428126376	1.901597127	1.7814500996	1.8346845139	1.444113932	1.6582280766	1.466009683	142222	FBgn0015039	42F3		membrane; GO:0016020 | non-traceable author statement; microsome; GO:0005792 | non-traceable author statement	2	-1.627945845	0.5614945429	0.8604183247	-1.430921769	1.1304639436	0.6633265346	0.8703044926	-0.648252675	0.1842333953	-0.563120945	42F3	Cytochrome P450-9b2
0.7503055944	0.8760659306	0.3869802934	0.7011793523	0.8325374448	0.7276995621	0.6977448898	0.733353601	0.5452270505	0.997358555	142224	FBgn0030553	12E6			1	0.1506183446	0.8945908742	-1.998740121	-0.140002496	0.6370852198	0.0168856625	-0.160320076	0.0503338053	-1.062584544	1.612133331	12E6
0.2654364635	0.6246793813	0.2267086175	0.5268259651	0.0400944572	0.3557035985	0.3305296638	0.3029495446	-0.133531393	0.6894227815	142227	FBgn0039809	100A5			3	-0.228387033	1.1998624112	-0.382358126	0.8108245753	-1.124283875	0.1304898689	0.0304053397	-0.079245507	-1.814571731	1.4572640767	100A5
0.8919980393	0.6931471806	0.4603947701	0.5352767196	0.7532689107	0.7086513671	0.7444404749	0.7629002193	0.2876820725	1.0417041564	142232	FBgn0005322	31B1		endoplasmic reticulum; GO:0005783 | inferred from sequence similarity with SWISS-PROT:Q01853	2	0.9495473207	0.0242016949	-1.058903635	-0.71044306	0.3039760966	0.0963498932	0.2628932746	0.3487950595	-1.862616228	1.6461995829	31B1	no mitochondrial derivative
0.5340824859	0.6428853458	-0.786673239	0.4919571395	0.6298200466	-0.885224912	-1.06240924	0	0.303186259	0.2043812749	142233	FBgn0024956	47B9	transcription initiation from Pol II promoter; GO:0006367 | inferred from sequence similarity with HUGO:MNAT1; OMIM:602659; transcription initiation from Pol II promoter; GO:0006367 | inferred from se	transcription factor TFIIH; GO:0005675 | inferred from sequence similarity with HUGO:MNAT1; OMIM:602659; transcription factor TFIIH; GO:0005675 | inferred from sequence similarity with SGD:TFB3; SGDID	2	0.7901642218	0.9533357327	-1.190571463	0.7269888932	0.9337417202	-1.338369283	-1.604092394	-0.010798605	0.4438894432	0.2957117338	47B9
1.0986122887	1.0936982739	1.0106014113	1.1578770268	1.1716374237	0.8004589163	0.9703115806	1.090028545	0.6286086594	0.955511445	142235	FBgn0021895	60A3			2	0.5916231185	0.5628036286	0.0754609399	0.9391962514	1.0198975991	-1.156973179	-0.160829021	0.54128157	-2.164832726	-0.247628181	60A3	yantar
1.2527629685	1.4629376321	1.4788685611	1.4925890198	1.4805709491	1.7209334167	1.6147103324	1.5815391073	1.0632729222	1.3405845542	142237	FBgn0039265	96B12			3	-1.036807509	0.0743354693	0.1585584655	0.2310952358	0.1675585821	1.4382972306	0.876721291	0.7013529893	-2.038595882	-0.572515873	96B12
-0.635988767	-1.368531905	-0.357455889	-1.036091932	-1.992430165	-1.153488899	-0.929535959	-0.578307921	-1.049822124	-0.43936666	142239	FBgn0036848	75F4			3	0.6479261141	-0.844101713	1.215235782	-0.166995253	-2.11484403	-0.406106826	0.05003562	0.7654091981	-0.194960609	1.0484017171	75F4
1.7249071622	1.811280941	1.2243005038	1.5218398531	1.9588135539	1.8078111782	1.6508588465	1.4904636914	1.558144618	1.9512067716	142241	FBgn0032012	28F2			2	0.2403911189	0.6182907833	-1.94984637	-0.648062172	1.2637705312	0.6031099936	-0.083582593	-0.785338104	-0.48922278	1.230489592	28F2
-0.348306694	0.4989911661	0.4054651081	0	0.3621146672	0.2915208488	0.3496015281	0.1473247148	-0.597837001	0.5371429321	142244	FBgn0032512	34B4		nucleus; GO:0005634 | inferred from sequence similarity with EMBL:AL035075; protein_id:CAA22645	2	-1.365535917	0.8902579299	0.6412598903	-0.438225541	0.5258463358	0.337901684	0.4925321217	-0.045997258	-2.029870098	0.9918308512	34B4
0.0392207132	0.2387080679	0.1451820098	0.6254885321	0.4756693668	0.2961413374	0.4399512842	0.1919749885	0.1776811772	0.2834176737	142248	FBgn0033799	49F4			2	-1.433782082	-0.299329376	-0.831197122	1.900229311	1.048231661	0.0272844488	0.8451086334	-0.56509293	-0.646379551	-0.045072993	49F4	Glial Lazarillo
0.4809726606	0.9660141672	0.5611844157	0.1069721196	0.7246955383	0.4998278696	0.7932306391	0.0763729788	0.6931471806	0.6894366012	142253	FBgn0039325	96C7			3	-0.274653274	1.4286269064	0.0070197184	-1.588000071	0.5812082169	-0.208440995	0.8218772675	-1.695452545	0.4704224558	0.4573923208	96C7
2.2876744803	2.2924985521	2.1468706912	2.5060979648	2.7158981134	2.5081389513	2.3100461765	2.4897450142	2.1252510777	2.2074979366	142257	FBgn0027552	63F7			3	-0.376440617	-0.350970177	-1.119865395	0.7768055522	1.8845216852	0.7875816818	-0.258321116	0.6904642059	-1.234014002	-0.799761818	63F7
0.6632942174	1.1665152418	1.4887819013	1.6173274997	1.8675975456	1.1141164752	0.7318616927	0.630381485	1.0024684281	1.3456652492	142258	FBgn0035476	63F7			3	-1.188474081	0.0088373409	0.7756048915	1.0814528307	1.6769191765	-0.115834799	-1.025331809	-1.266783191	-0.381478473	0.4350881129	63F7
0.0289875369	0.1912683428	-0.16058157	0.0545589843	0.3101549283	-0.04976151	-0.136682987	0.125163143	-0.117783036	0.2632217749	142260	FBgn0003132	13B9--C1	protein amino acid dephosphorylation; GO:0006470 | inferred from direct assay	protein phosphatase type 1 complex; GO:0000164 | inferred from sequence similarity	1	-0.129528061	0.831732975	-1.252429781	0.0219429397	1.5359508377	-0.595993515	-1.110867895	0.4401626196	-0.998915119	1.2579449984	13B9--C1	Protein phosphatase 1 at 13C
1.2343080041	1.0245043165	1.3401645894	1.3967534919	1.0755565124	1.3028072169	1.2304903329	1.1798752527	0.6720937714	1.1000297233	142263	FBgn0035075	60E4			2	0.379409338	-0.632692367	0.890065903	1.1630531196	-0.386414453	0.7098523859	0.3609927334	0.1168234841	-2.332735477	-0.268354667	60E4
-1.570217199	-0.125880246	-0.336472237	-0.521788929	-0.117783036	-0.445074246	-0.226605759	-1.391599413	-0.693147181	-0.35364004	142268	FBgn0032718	37A1			2	-1.950100193	0.8892264966	0.4752376012	0.1109357476	0.9051442677	0.2617440784	0.6912168582	-1.598967276	-0.22592613	0.4414885492	37A1
3.7303092639	3.80807761	3.7854307908	3.5928213311	3.8205260588	3.9883190582	4.0070127494	3.8397367348	3.5993649469	3.582809467	142269	FBgn0004363	32A5	mitochondrial transport; GO:0006839 | inferred from sequence similarity	mitochondrial outer membrane; GO:0005741 | inferred from sequence similarity with EMBL:U30840	2	-0.295616778	0.2137748653	0.0654355858	-1.196178606	0.2953136418	1.3943771539	1.5168229893	0.4211457866	-1.153317167	-1.261757472	32A5	porin
2.1840664928	2.0535721617	1.9986545094	2.3030522736	2.3053086535	2.1954869574	2.1213156142	2.1658982655	2.0232018234	2.2689398858	142270	FBgn0032308	32A5			2	0.1975108548	-0.967848195	-1.45828163	1.2600946109	1.2802448558	0.299499514	-0.362875973	0.0352623657	-1.239065713	0.9554593106	32A5
1.8611879757	1.5226220198	1.5095270015	1.5507390053	1.191163846	1.5229945559	1.3747067459	1.2367626271	0.5476395969	1.5441556203	142273	FBgn0035567	64B15		mitochondrial membrane; GO:0005740 | inferred from sequence similarity; mitochondrial membrane; GO:0005740 | inferred from sequence similarity with NCBI_gi:1580888	3	1.3626037147	0.3914579218	0.3538960476	0.4721089494	-0.559299841	0.392526508	-0.03282365	-0.428503866	-2.40519089	0.4532251056	64B15
1.1854014187	1.2490454921	1.0478971961	0.7707054149	0.6715480688	0.7124901434	0.9172119664	1.0871398875	0.6720937714	1.0213538055	142274	FBgn0035568	64B15		mitochondrial membrane; GO:0005740 | inferred from sequence similarity	3	1.1661316173	1.4607470358	0.5296094407	-0.753541814	-1.21255208	-1.023026712	-0.075346867	0.7112681773	-1.210025963	0.4067371652	64B15
1.4303112465	1.5126981398	1.6147807568	1.68382873	1.6947812323	1.7400162311	1.69995192	1.3941995406	0.8232003088	1.4600983357	142278	FBgn0032010	28E7--9		nuclear pore; GO:0005643 | inferred from sequence similarity with SGD:SP1; SGDID:S0003577	2	-0.277641106	0.0270391074	0.4045573306	0.6599080349	0.7004121807	0.8676986087	0.7195342298	-0.411188104	-2.522836706	-0.167483576	28E7--9
0.3856624808	0.4519851237	0.5018569538	0.6350395498	0.2796957208	0.1737378131	0.0259754864	0.4686800023	0.6286086594	0.4619929055	142280	FBgn0020306	57D11--12	gene silencing; GO:0016458 | inferred from genetic interaction with FLYBASE:E(z); FB:FBgn0000629; gene silencing; GO:0016458 | inferred from genetic interaction with FLYBASE:Pc; FB:FBgn0003042; gene s	chromatin remodeling complex; GO:0016585 | inferred from sequence similarity with FLYBASE:brm; FB:FBgn0000212; chromatin remodeling complex; GO:0016585 | inferred from sequence similarity with HUGO:SM	2	-0.081187175	0.2626319876	0.5211694961	1.2115932586	-0.630522985	-1.179812903	-1.945818558	0.3491788881	1.1782552728	0.3145127178	57D11--12	domino
1.1606476796	1.2735389881	1.2987833588	0.986998304	1.260062271	1.2572173188	1.2806890774	1.1853387248	1.0206507472	1.3348053912	142285	FBgn0032720	37A1	protein biosynthesis; GO:0006412 | inferred from sequence similarity with EMBL:AB049640; protein biosynthesis; GO:0006412 | non-traceable author statement	mitochondrial large ribosomal subunit; GO:0005762 | inferred from sequence similarity with EMBL:AB049640; mitochondrial large ribosomal subunit; GO:0005762 | non-traceable author statement	2	-0.38270375	0.5725962675	0.7862172105	-1.85214594	0.4585546437	0.4344803118	0.6331011945	-0.173765115	-1.567374862	1.0910400402	37A1	mitochondrial ribosomal protein L13
2.4750543533	2.7639732843	2.6000551718	2.5894490739	2.5554639535	2.5782724385	2.677333607	2.6352708806	2.1972245773	2.5695142727	142287	FBgn0039746	99D1--2			3	-0.59389401	1.331741375	0.2392324259	0.1685431243	-0.05796661	0.0940512091	0.7542907115	0.4739439923	-2.445620533	0.0356783151	99D1--2
1.0062389685	1.531125309	1.2385334794	1.4590754279	1.1308505395	1.1088164588	1.2356251324	1.2694614443	0.9162907319	1.0240276039	142291	FBgn0005777	85E5--6	protein amino acid dephosphorylation; GO:0006470 | inferred from sequence similarity; protein amino acid dephosphorylation; GO:0006470 | non-traceable author statement		3	-0.947706219	1.7300673149	0.2373733786	1.3624958047	-0.311984653	-0.42439428	0.2225360812	0.3951562727	-1.406588436	-0.856955264	85E5--6	Protein phosphatase D3
1.1370785695	1.0221705932	1.2540376659	1.2460650198	1.1459090034	1.2085775707	1.0831321034	1.1366791686	0.8858315244	0.9390774583	142293	FBgn0001296	87C2		plasma membrane; GO:0005886 | inferred from sequence similarity	3	0.2508382696	-0.672314318	1.1904692334	1.1264182499	0.3217805849	0.8252499868	-0.182559144	0.2476295456	-1.767640928	-1.339871479	87C2	karmoisin
0.9337376455	0.795562186	1.0356598107	1.5205556275	0.9199204999	1.1257488301	1.1884342009	1.7820119397	0.7178397932	0.7988793743	142300	FBgn0015229	93F4			3	-0.435495641	-0.841814945	-0.135782918	1.2901036435	-0.476126394	0.12913321	0.3134660599	2.0589431116	-1.070365721	-0.832060407	93F4	Gliolectin
2.0495885785	2.3648889763	2.408764945	2.4763027641	2.4525712691	2.5617885488	2.302585093	2.3230099978	2.127735551	2.3140011625	142301	FBgn0036172	68C9--12			3	-1.85599619	0.1721671653	0.454398436	0.8888340748	0.7361817193	1.4387196355	-0.228601289	-0.097218507	-1.353317389	-0.155167656	68C9--12
1.4753461387	1.3764420647	1.4039939382	1.5632250693	1.2436304849	1.6496443329	1.7421625281	1.4252097774	1.2089603458	1.3160394084	142302	FBgn0003475	38C2	eggshell formation; GO:0007304 | inferred from mutant phenotype; pole plasm assembly; GO:0007315 | inferred from mutant phenotype		2	0.2034493568	-0.373429921	-0.212727694	0.7160221141	-1.148082015	1.2200810503	1.7597133161	-0.088981751	-1.350303056	-0.725741401	38C2	spire
0.8174448972	0.5483480631	0.4930867994	0.4023449808	0.6608117999	0.4307829161	0.3680635909	0.7058862063	0.4855078158	0.2006706955	142309	FBgn0040962	29F2			2	1.7006205214	0.2058257544	-0.101142732	-0.605200671	0.8305458698	-0.447231971	-0.795628932	1.0809278078	-0.143242911	-1.725472737	29F2
0.4989911661	0.2270574506	-0.738098568	0.1069721196	0.2411620568	0.4562374335	0.6250937173	0.3653821729	0.2719337155	0.4359738807	142310	FBgn0015575	84D9			3	0.6598734449	-0.058121792	-2.606453925	-0.375186911	-0.020880952	0.5469894049	0.9928260213	0.3071013709	0.0603664368	0.493486902	84D9	alpha-Esterase-7
1.6189921252	1.7748915994	1.605032619	1.7513499309	1.6964492894	1.8046962603	1.6533915621	1.7494298721	1.7197859696	1.7917594692	142311	FBgn0017456	84D9	ubiquitin cycle; GO:0006512 | inferred from sequence similarity		3	-1.37278019	0.8203240479	-1.569154504	0.4891533799	-0.283157304	1.2395988938	-0.888868675	0.4621430954	0.0451297061	1.0576115498	84D9	Ubiquitin conjugating enzyme 84D
2.3744496542	2.520986234	2.4227462511	2.5897719934	2.5684397624	2.595254707	2.4783059658	2.3430260626	2.0949457282	2.6106953792	142314	FBgn0035871	66C3			3	-0.535093913	0.3829311297	-0.232524511	0.8138614118	0.6802188614	0.8482096161	0.115547005	-0.731957005	-2.286135217	0.944942622	66C3
-0.427710717	-0.261874188	-0.005509656	-0.038099846	0.0661398025	-0.407895243	-0.459532329	-0.493876065	-0.538996501	-0.138836445	142316	FBgn0036680	73D5			3	-0.697684529	0.0388385037	1.1774198815	1.0326783936	1.4956337082	-0.60967887	-0.839012563	-0.991542002	-1.191933557	0.5852810331	73D5
0.4989911661	0.0617773597	0.3629054937	0.5529178393	0.3493756415	0.2117973749	0.8732733468	0.2684876252	0.3483066943	0.4805857386	142319	FBgn0035635	64E6	immune response; GO:0006955 | inferred from sequence similarity with SWISS-PROT:O76537	integral membrane protein; GO:0016021 | inferred from sequence similarity; plasma membrane; GO:0005886 | inferred from electronic annotation	3	0.4452250938	-1.53806447	-0.172086825	0.6898473048	-0.23346095	-0.857543575	2.1430441741	-0.600385224	-0.238309909	0.3617343809	64E6	Peptidoglycan recognition protein LD
0.3920420878	0.2860573767	0.762140052	-0.25841169	1.1603058577	0.3790783529	0.3513978868	0.6835960096	0.5596157879	1.1243017748	142320	FBgn0026268	10B1			1	-0.362510025	-0.615326068	0.5203220544	-1.914103162	1.4701071926	-0.393433732	-0.459462745	0.3329630116	0.0372204584	1.3842230148	10B1
0.0953101798	0.1666769396	0.4017953792	2.220446E-16	0.399386062	-0.102515564	-0.171850257	0.1644182653	0.2719337155	-0.098293348	142322	FBgn0034206	54B1			2	-0.084394268	0.2622309746	1.4041909907	-0.547311659	1.3924890421	-1.045225284	-1.381980868	0.2512606917	0.7734585485	-1.024718169	54B1
1.7327169286	1.8687647591	1.7775216866	1.8299612115	1.832239525	1.7693753878	1.7242467394	1.3777024228	1.5284688499	1.9190988916	142323	FBgn0046294	54B1			2	-0.020011004	0.8068010565	0.2522837772	0.570977809	0.5848239473	0.2027757622	-0.071487419	-2.17756305	-1.261300734	1.1126998542	54B1
-0.060624622	0.3290234126	0.0436750635	0.1806700288	0.0937549695	0.2876820725	-0.342944751	0.0565703515	0.3001045925	0.3160852644	142326	FBgn0032519	34B5			2	-0.854565261	0.9848549032	-0.362195411	0.2845197763	-0.125782082	0.789693917	-2.18732019	-0.301320337	0.8483371841	0.9237774987	34B5
0.8952713647	1.1931618882	1.1479691856	1.0878013726	1.0653000122	1.0726368023	1.3828321534	1.0832863182	0.8649974375	1.1210536231	142332	FBgn0034740	58F4	ubiquinone biosynthesis; GO:0006744 | inferred from sequence similarity with SGD:COQ4; SGDID:S0002612		2	-1.349338436	0.6997839544	0.3889134451	-0.024967505	-0.179749338	-0.129281198	2.0044833539	-0.056025556	-1.557586021	0.2037673011	58F4
0.3947411447	0.3791477998	0.1704112007	0.6856937299	0.5896841987	0.2444533379	0.1433944863	0.473203632	-0.028170877	0.6078241376	142333	FBgn0026261	58F3	protein biosynthesis; GO:0006412 | inferred from sequence similarity with SWISS-PROT:P82914	mitochondrial small ribosomal subunit; GO:0005763 | inferred from sequence similarity with SWISS-PROT:P82914	2	0.1241369391	0.0566973275	-0.846066974	1.3824769157	0.9672455775	-0.525842353	-0.962911482	0.4634791185	-1.704914015	1.0456989457	58F3
2.5358730934	2.7490290461	2.5171202698	2.2202548246	2.4849066498	2.5163094224	2.4649724349	2.4254112403	2.1690537004	2.385018104	142335	FBgn0037063	78C2	dephosphorylation; GO:0016311 | non-traceable author statement		3	0.5414719751	1.8371644732	0.4274808218	-1.377049267	0.2316666997	0.4225519946	0.1104943262	-0.129982857	-1.688281075	-0.375517091	78C2
2.9214734605	2.8336349292	2.7497898073	3.0236110518	2.9242179108	2.7443079491	2.568989767	2.7850765612	2.4901014667	2.7213443408	142336	FBgn0037064	78C2	dephosphorylation; GO:0016311 | non-traceable author statement		3	0.8946719212	0.3535112581	-0.16304658	1.5239270543	0.9115800881	-0.196819526	-1.276929842	0.0543500779	-1.762949409	-0.338295042	78C2
0.5340824859	0.5078801135	0.8066710069	0.7298485474	0.5852582185	0.6858389873	0.5965203449	0.999877448	0.202940844	0.7474100391	142338	FBgn0004368	4E1	protein amino acid dephosphorylation; GO:0006470 | inferred from sequence similarity; protein amino acid dephosphorylation; GO:0006470 | non-traceable author statement	plasma membrane; GO:0005886 | inferred from sequence similarity	1	-0.498441959	-0.622177843	0.7888071887	0.4260272553	-0.256773976	0.218200203	-0.203590656	1.7011890669	-2.06219745	0.5089581695	4E1	Protein tyrosine phosphatase 4E
0.8924800832	0.7406997208	0.9787779702	0.5201280164	0.9743983627	0.9982733044	0.8758526882	0.933630028	0.8561868078	0.7312989465	142342	FBgn0023094	76C3	regulation of sleep; GO:0045187 | inferred from mutant phenotype	nucleus; GO:0005634 | non-traceable author statement	3	0.2849489379	-0.737320468	0.8661815058	-2.222912555	0.8366840217	0.997486263	0.1729602925	0.5621015876	0.0405068738	-0.800636459	76C3	cycle
1.1180303745	1.0767295774	1.4584073599	0.9739990495	0.7925810775	0.7504480344	0.8050650968	1.1105070763	0.5877866649	0.8683512696	142348	FBgn0033441	46B2	protein amino acid phosphorylation; GO:0006468 | non-traceable author statement		2	0.6613183754	0.4946130125	2.0352063588	0.0799544313	-0.652315911	-0.822380528	-0.601925771	0.6309515485	-1.478942254	-0.346479263	46B2
1.1649873576	1.0406896409	0.8597785216	0.7824922809	1.1169614273	1.2317390687	1.0352426747	1.351474596	1.3415584673	0.9863694334	142350	FBgn0038105	87D4			3	0.3905882044	-0.266743634	-1.223467874	-1.632185814	0.1366095002	0.7435956941	-0.295549185	1.376801004	1.3243608847	-0.554008781	87D4
1.269430021	1.2220873114	1.0145934326	0.8529396243	0.8761807345	0.9162907319	0.9241889739	0.8008858186	0.9729860756	0.9535077232	142352	FBgn0033769	49C2			2	1.8904864474	1.5809248512	0.2241766459	-0.832835328	-0.680867786	-0.418599004	-0.366954465	-1.173201549	-0.04788298	-0.175246832	49C2
2.9915234288	3.3298827074	2.6730112085	2.7850689307	3.3174440946	2.9942749014	3.3311025817	3.189396107	2.8942223595	3.3262120826	142356	FBgn0016724	102F2	transport; GO:0006810 | traceable author statement		4	-0.368676321	0.9918263972	-1.64937636	-1.198805487	0.9418122033	-0.357612974	0.9967313677	0.4269463604	-0.759912435	0.9770672482	102F2	Retinoid- and fatty-acid binding protein
0.5166907432	0.5389965007	0.4307829161	0.135545492	0.1632005153	0.3924356078	0.6338178025	0.1053605157	0.4382549309	0.312374685	142357	FBgn0026090	2B11			1	0.8219415312	0.9442134064	0.3510267411	-1.267355125	-1.115760562	0.1408210447	1.4639885529	-1.432817951	0.3919855503	-0.298043188	2B11
0.6054082663	0.8790465587	0.7704388549	0.7647768367	0.931558204	0.5685047354	0.9118757137	0.761125596	0.906240396	0.846235161	142358	FBgn0028969	2B12	retrograde (Golgi to ER) transport; GO:0006890 | inferred from sequence similarity; retrograde (Golgi to ER) transport; GO:0006890 | inferred from sequence similarity with SWISS-PROT:P53619	COPI vesicle coat; GO:0030126 | inferred from sequence similarity; COPI vesicle coat; GO:0030126 | inferred from sequence similarity with SWISS-PROT:P53619	1	-1.493624714	0.6675880106	-0.190202576	-0.234921558	1.0823283417	-1.78509116	0.9268747749	-0.26375929	0.882366676	0.4084414946	2B12
1.4708517491	1.4411352768	1.3750708988	0.6292685077	1.3257365106	1.0017624627	1.5099083171	1.2550279751	1.3758230613	1.8909306577	142359	FBgn0050359	44D1			2	0.4325745962	0.3428706715	0.1434447797	-2.107879024	-0.005478962	-0.983446443	0.5504730934	-0.218923985	0.1457153026	1.7006499707	44D1
1.2776605201	1.1994169878	1.595049175	1.7987443638	1.2357357071	1.6356537546	1.7946920226	1.1468591222	0.7537718024	1.184204219	142361	FBgn0033888	50C20			2	-0.252986976	-0.487191959	0.697046876	1.3067640851	-0.378479778	0.8185878465	1.2946342841	-0.644512489	-1.821133818	-0.532728071	50C20
0.4824261492	0.559103624	0.4569405353	0.2917062228	0.495250412	0.5526568176	0.3180531703	0.5304045624	-1.018569581	0.3829922523	142364	FBgn0042712	62B7	translational termination; GO:0006415 | inferred from sequence similarity with SGD:SUP35; SGDID:S0002579	cytosol; GO:0005829 | inferred from sequence similarity with SGD:SUP35; SGDID:S0002579	3	0.3737758717	0.535396766	0.3200572571	-0.02822387	0.4008068716	0.5218081779	0.0273102648	0.4749048417	-2.790025138	0.1641889573	62B7
1.4200325008	1.3715761886	1.2841528652	1.5874150003	1.6330876633	1.428365575	1.3040562629	1.4390599552	0.980829253	1.3279325119	142368	FBgn0037196	80A2			3	0.2354853282	-0.033752204	-0.519501921	1.1655117628	1.4192825215	0.2817863417	-0.408912786	0.3412074655	-2.20485719	-0.276249318	80A2
1.3178265618	1.5862316499	1.6402095711	1.6577564897	1.5540878174	1.7248448804	1.7605765418	1.6579760922	1.4816045409	1.6386370671	142370	FBgn0023441	52B3--5	EGF receptor signaling pathway; GO:0007173 | inferred from genetic interaction with FLYBASE:Egfr; FB:FBgn0003731; EGF receptor signaling pathway; GO:0007173 | inferred from genetic interaction with FL		2	-2.222779879	-0.123154844	0.2990927211	0.436355207	-0.374603115	0.9611607009	1.2406751142	0.4380730692	-0.94161063	0.2867916551	52B3--5	fusilli
-0.125163143	0.2047944126	-0.491665126	-0.923324759	0.0780683734	-0.352220594	-0.15415068	-0.179151982	0.3001045925	0.2969328322	142371	FBgn0016684	51C5			2	0.0244442026	0.8811630897	-0.927160529	-2.047943956	0.5521250377	-0.565099522	-0.050820539	-0.115735215	1.128631377	1.1203960545	51C5	Na[+]-dependent inorganic phosphate cotransporter
0.3856624808	0.2502245099	0.0532040361	0.1229617111	0.0702042587	-0.246471804	-0.076592445	0.2876820725	0.4219944101	0.6607119048	142377	FBgn0038651	91C1			3	0.7307394315	0.2171555039	-0.529950704	-0.265427981	-0.465485465	-1.666328441	-1.022141973	0.35919545	0.8685109501	1.7737332281	91C1
0.7595222495	0.9214720906	0.0322608622	1.1292895409	1.4042937883	1.0933903447	1.1073459686	1.3853433387	1.5968591302	1.0491836228	142378	FBgn0038652	91C1--4			3	-0.666437364	-0.292168243	-2.347152076	0.1881017837	0.8236417592	0.1051380677	0.1373897765	0.7798469146	1.2686638774	0.0029755041	91C1--4
0.2270574506	0.5151174758	0.6590916761	0.5976033286	0.4556972336	0.5200140498	0.6686197526	0.5991182309	0.5306282511	0.5956040263	142379	FBgn0037931	86E17			3	-2.426702429	-0.170275187	0.9575012461	0.4758516928	-0.63572489	-0.131919421	1.0321364239	0.4877182017	-0.048776427	0.4601907892	86E17
1.9897527869	2.1888262076	2.1204420917	1.9631177212	2.0868007597	2.154739282	2.1591297023	2.2582715856	1.7664416612	2.0597318469	142381	FBgn0032465	34A2		Golgi membrane; GO:0000139 | inferred from sequence similarity with SGD:YIP1; SGDID:S0003404	2	-0.605215771	0.8126813571	0.3256166288	-0.794923583	0.0860068015	0.5698977961	0.6011684917	1.3073049068	-2.195745549	-0.10679108	34A2
1.6384254493	1.6975924266	1.4743354276	1.2626152649	1.6416410529	1.6190998233	1.6950658444	1.5209824919	1.692041441	1.8509646444	142386	FBgn0034247	54C10			2	0.1828993784	0.554149854	-0.846703642	-2.17516784	0.2030760788	0.0616383617	0.5382965031	-0.554010901	0.5193195117	1.5165026957	54C10
1.4842747695	1.6068371307	1.7458497679	1.6719299484	1.6939461592	1.5316149615	1.5835551646	1.8522835329	1.4615177824	1.332072807	142390	FBgn0031538	23F1			2	-0.737232477	0.0687097799	0.9828253155	0.496745368	0.6415189707	-0.425934124	-0.084387143	1.6827095856	-0.886877256	-1.738078021	23F1
0.6220512589	0.573524218	0.7359344558	0.8902110191	0.7288652632	1.2131538304	0.7916560836	0.9506154744	1.0206507472	0.5939405305	142393	FBgn0039026	94C2--3			3	-0.920593047	-1.155706381	-0.368829377	0.3786400039	-0.403079589	1.9432967353	-0.098858296	0.6712993674	1.0106200062	-1.056789422	94C2--3
1.9933388426	1.9632656697	2.0082877814	1.9962482491	2.2517701531	2.1851865988	2.1151403027	2.2418002019	2.0412203289	2.21726205	142395	FBgn0028542	34E1	Wnt receptor signaling pathway; GO:0016055 | inferred from sequence similarity with SWISS-PROT:Q9WUA1		2	-0.947083035	-1.210771162	-0.816007485	-0.921572726	1.3188989561	0.7350798567	0.1208986833	1.2314802539	-0.527247739	1.016324396	34E1
1.6211339522	1.4975199962	1.3394554171	1.5290651173	1.6863989536	1.54156049	1.5437312746	1.6334850722	1.2407867774	1.5967653612	142398	FBgn0033630	47F7			2	0.7166957747	-0.185996808	-1.340265531	0.0443618647	1.1932943284	0.1356094929	0.1514616765	0.8068899954	-2.060794604	0.5387438098	47F7
2.0784410413	1.8718021769	1.310983743	1.7234735614	1.7879643983	1.7891519058	1.452346054	1.8278523504	1.2724099659	1.3766737631	142399	FBgn0033631	47F7--8			2	1.5625445046	0.810485341	-1.230605252	0.2706454864	0.5053589561	0.5096808727	-0.716119162	0.6505305819	-1.370993957	-0.991527372	47F7--8
2.0265990603	1.8884806223	1.6883811148	1.6701724787	1.768769951	1.7823132848	1.6728236957	1.6041328602	1.2669476035	1.8576910716	142404	FBgn0046225	86E7--8			3	1.4952665105	0.8158398857	-0.168481505	-0.25805269	0.2269640012	0.2935858201	-0.245010931	-0.582912106	-2.241580161	0.6643811754	86E7--8
0.749527514	0.9044562742	0.2887975215	0.5861351369	0.7675797753	0.7474698623	0.5887651386	0.786123637	0.0246926126	0.4335671406	142406	FBgn0036236	68E3			3	0.6003451951	1.17513821	-1.108984829	-0.005848238	0.667319937	0.5927112102	0.0039091924	0.7361185393	-2.08882651	-0.571882707	68E3
1.2272296665	1.5985950265	1.1000992778	1.359960551	1.3241771487	1.1946991675	1.6372416148	1.6032650533	0.9162907319	1.5364688926	142408	FBgn0036623	72E1			3	-0.503332219	1.0216372246	-1.025378642	0.0417120016	-0.105228454	-0.636914998	1.1803350263	1.0408141565	-1.780167446	0.76652335	72E1
0.1953087523	-0.029852963	0.2165283122	0.4570698805	0.5877866649	0.2034639934	0.1922566786	0.4292608458	0.4054651081	0.3533236096	142409	FBgn0034789	59B4	phosphorylation; GO:0016310 | non-traceable author statement		2	-0.593429868	-1.856926188	-0.474356181	0.8754442752	1.6089622967	-0.547666684	-0.610556598	0.71939371	0.585863785	0.2932714527	59B4
3.2427485893	3.4258899943	3.1614329491	3.1063210336	3.4114476975	3.5073268324	3.5537668252	3.4730806588	3.3357695763	3.3847508186	142413	FBgn0039800	100A1			3	-0.79270806	0.4427949505	-1.341277174	-1.713071513	0.3453647648	0.9921816865	1.3054737622	0.7611511853	-0.165172689	0.1652630872	100A1
2.9732821447	3.0438394942	2.9385475989	2.7708348487	3.0310116635	3.08870873	3.2225694356	3.2706408029	3.1263949721	2.9975824128	142414	FBgn0039801	100A1			3	-0.509508025	-0.017446766	-0.751743943	-1.921359123	-0.106907022	0.2954676616	1.229001415	1.5642472491	0.5582884711	-0.340039917	100A1
0	0.1872115421	0.3372568581	0.0716296561	-0.208297043	-0.548752676	0.3821540292	0.4207325802	0.4382549309	0.1284257886	142415	FBgn0013305	49D6		N-methyl-D-aspartate selective glutamate receptor complex; GO:0017146 | inferred from sequence similarity with PIR:S19586	2	-0.385645203	0.2117095655	0.6904743042	-0.157089227	-1.050279609	-2.136605769	0.8337322411	0.9568287188	1.0127390523	0.0241359267	49D6	N-methyl-D-aspartate receptor-associated protein
1.2010272941	1.3943784795	1.6165553802	1.3862943611	1.3548213348	1.8085448859	1.5157054348	1.443595215	1.6389967147	1.4315509527	142416	FBgn0025692	49D6		N-methyl-D-aspartate selective glutamate receptor complex; GO:0017146 | inferred from sequence similarity with PIR:S19586	2	-1.616487774	-0.492691744	0.7986451487	-0.539678268	-0.722605836	1.9145268221	0.212484955	-0.206634165	0.9290787043	-0.276637843	49D6
0.1518623493	0.1941560144	0.2159750618	-0.253988227	0.183033554	0.3175707289	0.0450526639	0.2554212102	0.202940844	-0.429147593	142418	FBgn0035967	66F5			3	0.2642475298	0.4400407076	0.5307313504	-1.422666154	0.3938103167	0.9530126803	-0.179705813	0.6946888546	0.47655476	-2.150714232	66F5
2.0419839791	2.3462266383	2.0780744875	2.2254950113	2.5573598143	1.7891920737	2.2510599145	2.3251424404	2.3174737055	2.0252199875	142419	FBgn0030098	8D10			1	-0.711021653	0.6960602401	-0.544107845	0.1376924991	1.6725231399	-1.880150644	0.2559267816	0.5985486252	0.5630817446	-0.788552888	8D10
0.8430873279	1.06784063	0.9614111672	1.0259410984	0.8743997902	1.1088164588	0.8050650968	1.4856847098	0.7406137178	1.1524555207	142424	FBgn0032483	34A5			2	-0.753921805	0.2828013732	-0.208127525	0.0895307285	-0.609486306	0.4718112392	-0.929307563	2.2101974933	-1.226603478	0.673105843	34A5
0.2803019652	-0.514098949	0.2076393648	0.6861131539	0.3001045925	0.3725674046	0.1007415698	0.5171547588	-0.287682072	-0.033901552	142430	FBgn0031506	23D1--2			2	0.3240060724	-1.868270845	0.1234819558	1.4439072279	0.378654603	0.5786273719	-0.171519679	0.9776393991	-1.243437107	-0.543088999	23D1--2	Tyrosyl-DNA phosophodiesterase 1
1.5105920778	1.3019532127	1.72158851	1.7506013967	1.5280306378	1.3525274986	1.4409410574	1.2346753282	1.3966571482	1.480636955	142434	FBgn0035083	60E7			2	0.232272744	-1.017637042	1.4963061989	1.6701160544	0.336743341	-0.714657562	-0.184991278	-1.420684126	-0.450286488	0.052818158	60E7
0.1484200051	0.2123326352	-0.527354926	-0.43872233	-0.108213585	0.0741079722	0.0043956115	0.1386464933	-0.405465108	-0.482723591	142435	FBgn0039282	96B18--19			3	0.9745642583	1.1916845423	-1.321139184	-1.020041664	0.1027434961	0.7221157254	0.4852929327	0.9413622502	-0.907062157	-1.1695202	96B18--19
0.4989911661	0.6658162868	0.3395899321	0.8993251977	0.9059813622	0.9655431101	0.8732733468	1.0330150062	1.0656681329	1.1097029754	142436	FBgn0037474	84C5			3	-1.323459867	-0.667722743	-1.950016025	0.2501274029	0.2762906938	0.5104092068	0.147725764	0.7756200268	0.9039692066	1.0770563337	84C5
1.293921041	1.5304102211	1.465075239	1.3335243251	1.5666553077	1.8582681357	1.7332447552	1.9668730236	1.1233049013	1.5163474894	142441	FBgn0001122	47A7--9	G-protein coupled receptor protein signaling pathway; GO:0007186 | inferred from sequence similarity with MGD:Gnao; MGI:MGI:95775; G-protein coupled receptor protein signaling pathway; GO:0007186 | in	heterotrimeric G-protein complex; GO:0005834 | inferred from sequence similarity with MGD:Gnao; MGI:MGI:95775; heterotrimeric G-protein complex; GO:0005834 | inferred from sequence similarity with SWI	2	-0.944620473	-0.032223638	-0.28429196	-0.791827389	0.1076132137	1.2326821127	0.7503305026	1.65168968	-1.602873108	-0.08647894	47A7--9	G protein oalpha 47A
-0.268263987	0.2513144283	0.9055186349	0.3854644414	-0.037041272	0.3510179476	0.3831924725	0.2388919083	-0.25489225	0.3364722366	142444	FBgn0029980	7D2			1	-1.432536702	0.0637803477	1.9478018547	0.4501146258	-0.766645894	0.350913284	0.4435716561	0.0280051347	-1.39402787	0.309023562	7D2
0.6325225587	0.7316134614	0.9216335763	0.8696764166	0.5750800136	0.5934684984	0.8622235106	0.8297631645	0.206336433	0.8252835485	142447	FBgn0033989	51D7			2	-0.337320552	0.1253943881	1.0127124346	0.7700932497	-0.605554297	-0.519687417	0.735291155	0.5837143029	-2.32743955	0.5627962853	51D7
1.8442775035	1.7960791304	2.1151957717	1.9202156997	1.7555040522	1.8633531224	1.5476605527	1.8311445344	1.4566751579	1.6288232645	142452	FBgn0040556	87F3			3	0.3583362345	0.1057761941	1.777951136	0.7562532727	-0.106837691	0.4582927012	-1.195940065	0.2895193225	-1.672704601	-0.770646504	87F3
0.9753140723	0.8302563945	0.3281468603	0.4506340765	0.7411230124	0.8039615469	0.7019191666	0.3794896217	0.6678293726	1.0112139896	142453	FBgn0040321	66E3	defense response; GO:0006952 | non-traceable author statement		3	1.2085921331	0.5962969845	-1.523130519	-1.00610633	0.2200608674	0.4853052198	0.054579626	-1.306410355	-0.089314967	1.36012734	66E3	Gram-negative bacteria binding protein 3
0.8303483021	0.9424683851	0.823600069	0.8495993574	0.7512548114	0.8603984844	1.2004423505	1.2071423791	1.1592369105	1.261750605	142455	FBgn0038682	91F1			3	-0.810928094	-0.236479638	-0.845502739	-0.712295104	-1.216164447	-0.65696566	1.0852527567	1.1195804253	0.8741362401	1.39936626	91F1
0.9162907319	1.0811445956	0.4976241119	0.8495993574	0.930731416	1.1469953696	0.9753074278	0.8711860756	0.3541718137	1.1047889606	142456	FBgn0038683	91F1	protein transport; GO:0015031 | inferred from sequence similarity with EMBL:U69898	mitochondrial inner membrane translocase complex; GO:0005744 | inferred from sequence similarity with EMBL:U69898	3	0.1687207016	0.8080298246	-1.454883281	-0.089910811	0.2247221862	1.0634014586	0.3975895389	-0.006196753	-2.011196374	0.8997235093	91F1
1.2721810544	1.7905640118	1.18623398	1.4509875733	1.7195145624	1.7098631929	1.6355263485	1.5955857996	1.4759065198	1.6371971821	142457	FBgn0022344	89D3			3	-1.387699222	1.2264906944	-1.821127775	-0.485983238	0.8681904229	0.8195188523	0.4446403455	0.2432213392	-0.360317728	0.4530663097	89D3
1.0169342577	0.849396497	0.8850381884	0.9551305652	0.5534920701	0.8250747236	0.7556675375	0.87831639	0.3364722366	1.2705924917	142458	FBgn0038448	89D3			3	0.7286177912	0.0663501915	0.2072398469	0.4843111769	-1.103343816	-0.029792448	-0.304155256	0.1806689457	-1.961211342	1.7313149095	89D3
1.2272296665	0.6534068519	0.7515191868	0.7139571801	0.5978370008	1.1289176382	1.1986957472	1.1021334191	0.7339691751	0.7669511551	142467	FBgn0001402	3A3--4	neuroblast cell division; GO:0045034 | non-traceable author statement	basement membrane; GO:0005604 | inferred from sequence similarity; extracellular matrix; GO:0005578 | non-traceable author statement	1	1.3845035314	-0.953738435	-0.553945375	-0.707004923	-1.18017725	0.9838967507	1.268232087	0.8747550723	-0.625459042	-0.491062417	3A3--4	terribly reduced optic lobes
0.5679840376	0.8295154545	0.8479354122	1.0802937081	0.8636469984	0.8807138573	0.8849682607	0.8625653325	0.4595323294	0.9794393987	142468	FBgn0030869	16D6			1	-1.414184161	0.0211625118	0.1222556244	1.3974932646	0.2084845494	0.3021515339	0.3255007127	0.2025481097	-2.009392952	0.8439808064	16D6	Suppressor of Cytokine Signaling at 16D
1.539873449	1.4663370688	1.1689400308	1.04334961	1.35043164	1.2564192797	0.9674918561	1.5579444779	1.1260112629	1.4874795054	142469	FBgn0000307	35E6	eggshell formation; GO:0007304 | inferred from mutant phenotype		2	1.1335851134	0.7911688391	-0.593636687	-1.178438438	0.2514644782	-0.18629656	-1.531664003	1.2177314144	-0.793531062	0.8896169043	35E6	chiffon
4.4559420113	4.528056192	4.6406533642	4.6769841569	4.6018312847	4.7064285493	4.5905907362	4.6263205922	4.5090263254	4.5476762966	142472	FBgn0020910	86D8	protein biosynthesis; GO:0006412 | inferred from sequence similarity with SWISS-PROT:P21531; protein biosynthesis; GO:0006412 | non-traceable author statement	cytosolic large ribosomal subunit (sensu Eukarya); GO:0005842 | inferred from sequence similarity with SWISS-PROT:P21531	3	-1.689538588	-0.769361359	0.6673789983	1.1309600557	0.1720091124	1.5066706176	0.0285796696	0.4844927722	-1.012182531	-0.519008748	86D8	Ribosomal protein L3
-1.366876275	-0.332894415	-0.033522692	0.0147422817	-0.349375641	-0.234125968	0.120227427	-0.151619033	-0.430782916	-0.653068957	142478	FBgn0037016	77E2			3	-2.402164492	0.0207030012	0.7222027516	0.8352991613	-0.017916465	0.2521411624	1.0824761567	0.4454747001	-0.208673234	-0.729542742	77E2
3.1632387446	2.9322389576	2.9180676883	2.841622847	3.1687514377	3.2223648767	3.399441455	3.2005070897	3.2337644374	3.3541503782	142480	FBgn0034343	55C8	detoxification response; GO:0009636 | non-traceable author statement		2	0.105945881	-1.128594752	-1.204330786	-1.612877755	0.135407569	0.4219358372	1.3682926886	0.3051204646	0.4828589274	1.1262419259	55C8
0.5116253039	0.4683789335	0.2999021838	-0.032789823	0.3034659402	0.3474013072	-0.22094333	0.061557893	0.5596157879	0.4322633013	142485	FBgn0033534	47A11			2	0.9302205916	0.7616017774	0.1047061933	-1.192469294	0.1186013796	0.2899066108	-1.926085111	-0.824604898	1.117336838	0.6207859118	47A11
-0.56563386	-1.348073148	-1.300772188	-2.740840024	-1.282753682	-0.945849534	-0.680017889	-0.801469408	-0.735706795	-0.916290732	142486	FBgn0037928	86E17			3	0.9002594063	-0.344025678	-0.26880466	-2.558892793	-0.240150478	0.2956160827	0.7183585954	0.5252186096	0.6297985296	0.3426223838	86E17
0.2876820725	0.8409753946	0.7949298749	1.2428126376	1.0459685552	0.7537718024	1.2729656758	1.1178268536	0.9107196868	0.68197388	142492	FBgn0013953	96A20	sulfate transport; GO:0008272 | non-traceable author statement		3	-2.058065382	-0.182962033	-0.339009657	1.1788587773	0.5117569283	-0.47849379	1.281047003	0.7552836991	0.0534004005	-0.721815947	96A20	Epidermal stripes and patches
4.3959005337	4.8211508904	4.7786732117	4.7118021702	4.7014511454	4.2432065563	4.3144291077	4.5959644448	4.231567051	4.5783317543	142494	FBgn0003360	9F4		mitochondrial inner membrane; GO:0005743 | inferred from sequence similarity with PIR:S37210; mitochondrial membrane; GO:0005740 | inferred from sequence similarity	1	-0.631434471	1.2682694051	1.0785105734	0.7797802497	0.7335395314	-1.313558158	-0.995388508	0.262303021	-1.365554853	0.1835332093	9F4	stress-sensitive B
1.7769443834	2.4053616279	1.9541667854	2.1200766028	2.3444247513	2.2488596936	2.0666954561	2.2085668539	1.6621884778	2.331937305	142495	FBgn0025111	9F4		mitochondrial inner membrane; GO:0005743 | non-traceable author statement; mitochondrial membrane; GO:0005740 | inferred from sequence similarity	1	-1.345144011	1.1783416253	-0.633485969	0.0327450184	0.9336422093	0.5498891335	-0.181613448	0.3880883505	-1.805960263	0.8834973546	9F4	Adenine nucleotide translocase 2
2.6782780428	2.6264550625	2.9366003558	2.8522719117	2.6782663023	2.6026896854	2.8074019166	2.6048429602	2.6210388241	2.7168060825	142498	FBgn0039830	100B2		proton-transporting ATP synthase complex, coupling factor F(0) (sensu Eukarya); GO:0000276 | non-traceable author statement	3	-0.295401906	-0.743191272	1.936696368	1.2080354469	-0.295503352	-0.94854193	0.820325081	-0.929936023	-0.789991628	0.0375092159	100B2
2.8301498328	2.7106611686	2.5461774752	2.4862498333	2.4114394979	2.6233089726	2.5790291395	2.3974289636	2.2669579154	2.5298682126	142499	FBgn0019830	23A2		mitochondrial inner membrane; GO:0005743 | inferred from sequence similarity with EMBL:AB017112; protein_id:BAA74768; mitochondrial membrane; GO:0005740 | inferred from sequence similarity with WB:dif	2	1.8026822706	1.0650681295	0.0496956742	-0.320242984	-0.782053832	0.5258352618	0.2524919172	-0.868542105	-1.673951479	-0.050982853	23A2	congested-like trachea
2.3282528397	2.3764882311	2.5078651193	2.2177802857	2.3210499274	2.4048639421	2.0739197165	2.3336562805	2.4277482359	2.5011323234	142505	FBgn0022023	25B9	translational initiation; GO:0006413 | inferred from sequence similarity; translational initiation; GO:0006413 | inferred from sequence similarity with SPTREMBL:O15372	eukaryotic translation initiation factor 3 complex; GO:0005852 | inferred from sequence similarity with SPTREMBL:O15372	2	-0.161346487	0.2088512161	1.2171445245	-1.009202898	-0.216627506	0.426629548	-2.113306148	-0.119876079	0.6022622688	1.1654715613	25B9	Eukaryotic initiation factor 3 p40 subunit
1.3714792753	1.3838403722	1.310983743	1.2313182582	1.5397954794	1.4822662813	1.3696365634	1.4264812334	1.0632729222	1.2680465334	142506	FBgn0031675	25B8--9	cytoskeletal anchoring; GO:0007016 | inferred from sequence similarity with MGD:Ank1; MGI:MGI:88024		2	0.1973215555	0.2884446472	-0.248637247	-0.83591242	1.4381089315	1.0140172458	0.1837375175	0.6027830234	-2.07470302	-0.565160234	25B8--9
2.8369709812	2.7705574398	2.8208554632	3.0148551902	2.7411156959	2.9117930956	2.7448456668	2.8474286638	2.5021187787	3.0144449825	142507	FBgn0034801	59B6			2	0.1103331184	-0.33450914	0.0023903216	1.3018132236	-0.531711873	0.6114965509	-0.506728282	0.1803793628	-2.132528908	1.2990656255	59B6
2.2166426632	2.5698393428	2.3417007145	2.4670081491	2.3081252734	2.5457216209	2.3588659289	2.4060390304	2.1575593209	2.2957532987	142508	FBgn0034802				2	-1.124457588	1.5217783453	-0.187492072	0.7513418845	-0.439047491	1.3410824727	-0.058886086	0.294546331	-1.567124443	-0.531741352
1.3050843057	1.2729656758	1.2540376659	1.5290651173	0.9711673421	1.1115490797	1.4202727148	1.351474596	1.1913940221	1.4845016941	142510	FBgn0024556	50A14		mitochondrion; GO:0005739 | inferred from sequence similarity; mitochondrion; GO:0005739 | inferred from sequence similarity with SGD:TUF1; SGDID:S0005713	2	0.0936055069	-0.095088695	-0.206289133	1.409473605	-1.868128075	-1.043397382	0.7703275514	0.3661444918	-0.574315179	1.1476673078	50A14	Elongation factor Tu mitochondrial
0.3307415619	0.5577587772	0.6682871432	0.6978091937	0.3234001551	0.1784076575	0.3513978868	0.7504480344	0.5596157879	0.7187427277	142513	FBgn0032479	34A5			2	-0.904127073	0.2179654345	0.7642810578	0.9102015844	-0.940413915	-1.657077605	-0.802027735	1.1703829488	0.2271442003	1.0136711021	34A5
1.611835037	1.5194896758	0.9234081996	0.797338789	1.4887660929	0.9789043246	1.0120197599	1.318455088	0.7884573604	1.3873576254	142514	FBgn0010421	86C5	transcription initiation from Pol II promoter; GO:0006367 | inferred from sequence similarity with HUGO:GTF2F2; OMIM:189969; transcription initiation from Pol II promoter; GO:0006367 | inferred from s	transcription factor TFIIF; GO:0005674 | inferred from sequence similarity with HUGO:GTF2F2; OMIM:189969; transcription factor TFIIF; GO:0005674 | inferred from sequence similarity with SGD:TFG2; SGDI	3	1.3623533127	1.069255279	-0.822667674	-1.222803597	0.9717406707	-0.646526665	-0.541420477	0.4311848704	-1.250992661	0.6498769409	86C5	Transcription factor TFIIFbeta
1.7719568419	1.9042374527	2.3434949957	2.1373136157	2.1829822206	2.0240914466	2.0274203569	2.3243967616	1.8562979904	2.0019803755	142515	FBgn0020439	86C5			3	-1.500454943	-0.805153173	1.5037002977	0.4199565976	0.6600028273	-0.175168978	-0.157671347	1.4033149434	-1.057135628	-0.291390598	86C5
1.3411739258	1.4128211155	1.5804503756	1.7243565636	1.4795362879	1.4411709713	1.1001472084	1.6649049939	1.2311014717	1.4334900525	142516	FBgn0035720	65D3			3	-0.526978219	-0.14843411	0.737226156	1.4975468342	0.2040519497	0.0013508438	-1.80043004	1.183437633	-1.108540166	-0.039230882	65D3
1.5234954826	1.6474171605	1.6363937224	1.8896152592	1.7547181975	1.6961888388	1.6588861878	1.9020507743	0.7922380832	1.6285140595	142518	FBgn0028704	30C1		integral membrane protein; GO:0016021 | non-traceable author statement	2	-0.287258115	0.1106737241	0.0752757448	0.8884096008	0.4552340925	0.2672871914	0.14750256	0.9283419797	-2.635439697	0.049972918	30C1
3.5018409074	3.65725725	3.5108891632	3.5763541843	3.7288647351	3.6893647732	3.6766909376	3.8206732268	3.5452977256	3.4697173281	142520	FBgn0002921	93A2	cation transport; GO:0006812 | non-traceable author statement	plasma membrane; GO:0005886 | inferred from sequence similarity with PIR:I49143; sodium/potassium-exchanging ATPase complex; GO:0005890 | inferred from sequence similarity with PIR:I49143	3	-1.014294986	0.3463646339	-0.935078116	-0.361936262	0.9732833466	0.6274638389	0.5165052607	1.7770605138	-0.633833468	-1.295534762	93A2	Na pump alpha subunit
4.3301015618	4.1122390521	4.0509768285	4.257731495	4.2715485833	4.5043134022	4.0551852911	4.0698591931	3.8616065195	4.0929185149	142523	FBgn0038181	87F11--12	calcium ion transport; GO:0006816 | inferred from sequence similarity with SWISS-PROT:P13666		3	0.9339218485	-0.266800099	-0.604439175	0.5350632852	0.6112144378	1.894068597	-0.58124476	-0.500371387	-1.648129926	-0.373282821	87F11--12
-0.601479992	-0.987386654	-0.37569295	-0.713147847	-0.437800489	-0.921156922	-0.237564212	-0.656779536	-0.909370289	-2.101914398	142527	FBgn0050389	57C4--6			2	0.3693215418	-0.370103276	0.801945695	0.1553579289	0.6829431996	-0.243202364	1.0666102558	0.263363652	-0.220618331	-2.505618302	57C4--6
0.5845133396	0.8123721775	0.7924454015	0.7632147432	0.1722999983	0.5278670896	0.6664789335	0.6078626215	0.7055697006	0.5935527435	142529	FBgn0036505	71D2			3	-0.206078556	1.0262436942	0.9184742978	0.7603869881	-2.435439842	-0.512436803	0.2372135545	-0.079799321	0.4486270001	-0.157191013	71D2
1.2992829841	1.3151984394	1.3205646546	1.2406741712	1.3437347467	1.230321634	1.368862194	1.2146844599	0.8472978604	1.3615219581	142530	FBgn0038501	90A2			3	0.294536862	0.3985489809	0.4336187542	-0.088488738	0.5850420296	-0.156145572	0.7492571889	-0.258339043	-2.65931708	0.7012866177	90A2
0.3920420878	0.3451391275	0	0.7296032225	0.6322384275	0.4462871026	0.3650101534	0.1865859556	-0.042559614	0.1514918109	142532	FBgn0036298	69C2			3	0.2841696692	0.0976496136	-1.274872907	1.6265566155	1.2393638482	0.4998870382	0.1766711687	-0.532872346	-1.444120681	-0.672432019	69C2
0.0384662808	-0.06021886	-0.153240347	-0.077708984	0.1971680649	-0.091216008	-0.37509401	-0.082691716	-0.321583624	-0.2571733	142534	FBgn0038755	92B3--9			3	0.9244753902	0.3426221746	-0.205837818	0.2394994045	1.8601901555	0.1598612214	-1.51389966	0.2101209354	-1.198399373	-0.81863243	92B3--9	Heparan sulfate 6-O-sulfotransferase
1.1831696767	1.1741198412	1.6548209183	1.1702419448	1.2859716395	1.2908628147	1.0867953122	0.8894794744	1.1394342832	1.157346963	142537	FBgn0034340	55C7			2	-0.103336814	-0.149968545	2.3269740502	-0.169950457	0.4263781637	0.4515812698	-0.59993185	-1.616655187	-0.328695284	-0.236395346	55C7
0.6480267453	0.6088060321	2.3757359746	2.2765481192	1.8835670185	1.9788439707	2.0509559519	2.3814060534	1.8908503719	1.6725865793	142538	FBgn0034341	55C7			2	-1.745419172	-1.806069676	0.9262924892	0.7729094168	0.1652075121	0.3125428044	0.4240560253	0.9350606404	0.1764704144	-0.161050454	55C7
1.0919233005	0.8260656403	1.2017381665	1.2792823174	0.600333881	0.7719872423	1.0793381561	0.8358952283	1.0473189943	0.9971841414	142539	FBgn0036518	71E1			3	0.5654641343	-0.699788193	1.0880878369	1.4571308703	-1.774075966	-0.957154555	0.5055697408	-0.653007863	0.3531862477	0.1145877466	71E1
0.8174448972	1.0804749407	1.1381147316	1.2385177134	0.9537616633	0.8384677809	0.7181769286	1.0204197203	0.4462871026	1.2172180311	142540	FBgn0026568	26B5	germ-cell migration; GO:0008354 | inferred from mutant phenotype; neurogenesis; GO:0007399 | inferred from mutant phenotype	microtubule associated protein; GO:0005875 | inferred from sequence similarity	2	-0.523903732	0.5406724783	0.773961229	1.1803278341	0.0278187415	-0.438816639	-0.925676535	0.2976076248	-2.02611144	1.0941204384	26B5	stathmin
0.872195412	0.9899784477	0.8644189012	1.0781552417	0.8289487217	1.1034549131	1.0443002993	1.017834449	0.7635279773	0.9405298914	142545	FBgn0010173	84F6	DNA dependent DNA replication; GO:0006261 | inferred from direct assay; DNA dependent DNA replication; GO:0006261 | non-traceable author statement	DNA replication factor A complex; GO:0005662 | inferred from direct assay; nucleus; GO:0005634 | inferred from direct assay	3	-0.682541706	0.346289227	-0.750469272	1.1165106154	-1.06030012	1.3375024115	0.8207888101	0.5896104802	-1.631748165	-0.085642281	84F6	Replication Protein A 70
0.4824261492	0.6294740857	0.6262248681	0.2548922496	0.7738889445	0.3897167511	0.6390799593	1.0249916697	0.4700036292	0.7489672507	142547	FBgn0034175	53E4			2	-0.556033115	0.11669396	0.1018291702	-1.596974037	0.7773750131	-0.980167745	0.1606397059	1.9261405503	-0.612864688	0.6633611845	53E4
1.8427259128	1.8954952892	2.2332732931	2.342883586	2.4013856777	2.2547944292	2.2685316234	2.3490186894	2.0450010517	2.2978932524	142548	FBgn0034176	53E4			2	-1.788296337	-1.518963615	0.2050414013	0.7644878205	1.0630800864	0.3148843931	0.3849984663	0.7958011354	-0.755892362	0.5348590115	53E4
0.2578291093	0.1181812041	-0.491665126	-0.272225814	-0.178691789	-0.091434206	-0.04717856	0.0515578097	-0.639079959	0.4237368743	142550	FBgn0002441	97E6--7		nucleus; GO:0005634 | inferred from sequence similarity with EMBL:AF146688; protein_id:AAD28799.1	3	1.0588599807	0.6299178303	-1.243284606	-0.569255374	-0.281956499	-0.01393633	0.1219991988	0.4252775815	-1.696083632	1.5684618497	97E6--7	lethal (3) malignant brain tumor
0.5855619699	1.1093766553	0.6166324684	0.5206779202	0.289952221	0.7648713614	0.7320289681	0.5988946423	0.4700036292	0.8965221466	142551	FBgn0039503	97E6			3	-0.316401215	1.957368625	-0.181530688	-0.598049285	-1.599581222	0.4619432984	0.3193813479	-0.258526876	-0.818015769	1.0334117836	97E6
-0.530628251	-3.526360525	-2.724579503	-1.547067582	-2.754570217	-1.85629799	-1.417616832	-2.408533671	-1.609437912	-1.591088774	142552	FBgn0003751	31B1			2	1.7074219272	-1.781673776	-0.847848433	0.523586465	-0.88277828	0.1634292842	0.6743562977	-0.479753405	0.4509444419	0.4723154775	31B1	trunk
0.7777045686	0.4930209991	0.706789957	0.7248958789	0.4139757978	1.1355292325	0.6318339957	0.3829922523	0.1718502569	0.5130453805	142556	FBgn0013718	70D2--3	cytokinesis, contractile ring assembly; GO:0045573 | non-traceable author statement; microtubule-based process; GO:0007017 | inferred from sequence similarity	centrosome; GO:0005813 | traceable author statement; microtubule associated protein; GO:0005875 | inferred from sequence similarity	3	0.6898470244	-0.386012079	0.4218507694	0.4902755856	-0.684734972	2.0421165735	0.1385816879	-0.801826132	-1.599761321	-0.310337136	70D2--3	nuclear fallout
4.2807688026	4.2607448384	4.2471599711	4.0818911012	4.4248466319	4.4994107304	4.4525015205	4.4690934601	4.1709197264	4.3534747327	142560	FBgn0000150	100C1	CTP biosynthesis; GO:0006241 | inferred from sequence similarity with MGD:Nme2; MGI:MGI:97356; GTP biosynthesis; GO:0006183 | inferred from sequence similarity with MGD:Nme2; MGI:MGI:97356; UTP biosyn	microtubule; GO:0005874 | inferred from direct assay; microtubule; GO:0005874 | non-traceable author statement	3	-0.312221281	-0.456565975	-0.554493813	-1.745850542	0.7263777688	1.2638803275	0.9257307242	1.0453353348	-1.104079034	0.21188649	100C1	abnormal wing discs
0.4700036292	0.2903666378	-0.011049836	0.6329605469	0.34679726	0.3291192623	0.4399512842	-0.191891008	-1.33222714	0.2275781484	142561	FBgn0039871	100C1			3	0.6219947841	0.3026133722	-0.233283039	0.9117202469	0.4029428848	0.3715126998	0.568563916	-0.554805395	-2.582239506	0.1909800373	100C1
0.4446858213	0.4464304615	0.3199429347	0.3344675584	0.2482795246	-0.169899037	-0.127623925	0.3713810913	-0.192371893	0.189388724	142565	FBgn0033987	51D6			2	1.0161455873	1.0230111451	0.525253847	0.5824115576	0.243241966	-1.402386152	-1.236023937	0.727674738	-1.490821971	0.0114932197	51D6
1.9951003932	2.0521918992	2.0090249728	2.0473913207	2.1565077961	2.0600234558	1.6667920976	2.0437595335	1.4291143583	2.0116760102	142567	FBgn0028372	56E4			2	0.2157897098	0.4727607512	0.2784647722	0.4511531644	0.9422905737	0.5080108855	-1.261938425	0.434806352	-2.331734976	0.2903971925	56E4
0.3654597735	1.0337851256	1.3705460042	1.2298044989	1.2157216968	1.2791962256	1.062734001	1.263030554	0.9328200338	1.1958548362	142573	FBgn0000547	24D3--4	EGF receptor signaling pathway; GO:0007173 | inferred from mutant phenotype		2	-2.536452614	-0.212497195	0.958515196	0.469117356	0.420147488	0.6408662959	-0.111833805	0.5846537043	-0.563581246	0.3510648201	24D3--4	echinoid
0.2715526905	0.4885003367	0.3757231389	0.5147781981	0.1117039896	0.5734392165	0.3136575589	0.3332078159	0.0246926126	0.4667455393	142576	FBgn0030176	9B2			1	-0.429363609	0.798752328	0.1603334452	0.9475083108	-1.334248914	1.2795816605	-0.19101274	-0.08034096	-1.826810417	0.6756008957	9B2
-0.004008021	0.1583435581	-0.687697576	-0.050772325	0.1747169574	-0.036557596	-0.236388778	-0.346407358	-0.287682072	0.0919374953	142579	FBgn0029148	70F4		nucleolus; GO:0005730 | non-traceable author statement	3	0.4408676363	1.0451686468	-2.103944615	0.2668027074	1.1061133064	0.3197124204	-0.424094235	-0.833602659	-0.61501686	0.7979936519	70F4
0.7029033555	0.9469836783	1.0106014113	1.3763440303	1.1225402424	1.1786549963	1.1245877751	1.1684278669	0.6613984822	1.2685113255	142581	FBgn0024921	65A7	protein-nucleus import; GO:0006606 | inferred from sequence similarity with SGD:KAP104; SGDID:S0000221	importin; GO:0005646 | inferred from sequence similarity with SGD:KAP104; SGDID:S0000221	3	-1.531072525	-0.472994433	-0.197214194	1.388264913	0.2880360026	0.5312911374	0.2969119721	0.4869569548	-1.710994431	0.9208146031	65A7	Transportin
0.5790338738	0.8217645584	0.5293345898	0.4054651081	0.4054651081	0.3241194687	0.52	0.5012561727	0.3629054937	0.4965985025	142582	FBgn0004889	85F10--12	imaginal disc pattern formation; GO:0007447 | inferred from mutant phenotype; mitotic anaphase; GO:0000090 | inferred from mutant phenotype; regulation of mitosis; GO:0007088 | inferred from mutant ph	cytoplasm; GO:0005737 | inferred from direct assay; protein phosphatase type 2A complex; GO:0000159 | inferred from sequence similarity	3	0.5998121004	2.3240365819	0.2467758854	-0.633124376	-0.633124376	-1.210958791	0.1804681244	0.0473223462	-0.935444329	0.0142368337	85F10--12	twins
-0.435318071	-1.011600912	-1.425296519	-0.424333592	-0.657429098	-0.722705983	-1.914161451	-2.314057494	-2.197224577	-0.807219637	142585	FBgn0028991	49F6--7			2	1.0462986299	0.2483226501	-0.324519598	1.0615087831	0.7387425971	0.6483540197	-1.001448435	-1.555182495	-1.393404537	0.5313283837	49F6--7	sequoia
1.649789208	1.8974446075	2.4808059917	2.0328102604	1.9628597074	2.0117731275	2.0316589343	2.0781179147	1.7659667147	1.968923717	142586	FBgn0038981	94A14--15			3	-1.550364498	-0.415157996	2.2588625901	0.2053330966	-0.115307288	0.1089027743	0.2000556308	0.4130149963	-1.017828315	-0.087510991	94A14--15
0.1380212979	-0.130734188	-0.264151575	0.3442214829	-0.162518929	0.1978257433	0.5055485667	0.2200618848	-0.430782916	0.2736958305	142589	FBgn0030702	13F17--18			1	0.2301489515	-0.667550307	-1.113192147	0.9189004852	-0.773717959	0.4299082462	1.4577665216	0.5041815866	-1.669775507	0.6833301279	13F17--18
2.8622008809	3.0657998362	2.8454802341	2.8976144176	2.9494503248	2.9941926274	3.0323796679	3.0470387954	2.4001654213	2.9207692351	142590	FBgn0030703	13F18			1	-0.204476155	0.8546174868	-0.29145465	-0.020259829	0.2493834001	0.4821266777	0.680770388	0.757025144	-2.607920795	0.100188333	13F18
1.2527629685	1.695795481	1.4459541975	1.5731436062	1.6034370372	1.5970538532	1.4953347337	1.8963504581	1.6094379124	1.6566336038	142592	FBgn0003520	55B5--7	RNA localization; GO:0006403 | inferred from mutant phenotype; microtubule-based process; GO:0007017 | inferred from sequence similarity	apical cortex; GO:0045179 | inferred from direct assay; cell cortex; GO:0005938 | inferred from direct assay	2	-1.966162797	0.674836707	-0.814513819	-0.056314013	0.1242707838	0.0862194329	-0.520147225	1.8703823615	0.1600431214	0.4413854471	55B5--7	staufen
0.4809726606	0.6454317075	0.1657922548	0.213753811	0.5544074428	0.5278670896	0.5671064597	0.9469932558	0.8109302162	0.6241543091	142596	FBgn0032190	31A2			2	-0.306773044	0.3865457516	-1.63549593	-1.433301834	0.0028098929	-0.109077693	0.0563458171	1.6578548916	1.084246662	0.2968454855	31A2
0.7640989165	0.9727320428	1.0529422518	0.5525185261	0.8175558912	0.8603879543	1.5334983758	1.3395932681	0.4855078158	1.2680465334	142598	FBgn0039010	94B8			3	-0.591151735	0.0237059409	0.2600915215	-1.214695222	-0.433609969	-0.307380624	1.6763269328	1.1048738469	-1.412180877	0.8940201837	94B8
0.1112256351	0.3005854773	0.5108256238	0.1434123216	0.0828360056	0.3474013072	0	0.1708491556	-1.609437912	0.2223997804	142601	FBgn0032455	33F2			2	0.1401524994	0.4590730006	0.8131601826	0.1943614281	0.0923385871	0.5379203832	-0.0471741	0.2405706389	-2.757794999	0.3273923794	33F2
0.6729444732	0.878324134	0.682158059	0.7320982671	0.5801603172	0.8033503207	0.8145080376	0.8462109038	0.6359887667	0.7628805186	142605	FBgn0039275	96B15			3	-0.699830377	1.4164145528	-0.60489301	-0.090305967	-1.655884151	0.6438796698	0.7588494856	1.085517811	-1.080624299	0.2268762857	96B15
0.8388589917	0.9644622755	0.7121953755	1.1509802742	0.8232003088	1.1194296938	1.0862473707	1.0387352506	0.7178397932	1.0425466517	142607	FBgn0033390	45B1--2			2	-0.672773244	0.0913289807	-1.443325956	1.2260032771	-0.768032174	1.0340666656	0.8322034173	0.5431654593	-1.408988381	0.5663519554	45B1--2
-0.295714244	0.1105418744	0.4172995658	0.4968672715	0.1198011998	-0.107520344	0.6338178025	0.1740491584	0	0.1351258655	142610	FBgn0038828	92F10			3	-1.648794832	-0.205627985	0.8840849073	1.1667378195	-0.172735554	-0.980262875	1.6532350239	0.0199725719	-0.598312208	-0.118296868	92F10
0.9044562742	1.0721206732	0.8211991074	0.5715601901	1.0014485402	0.8649974375	0.9136440607	0.9931109379	0.7537718024	0.979764857	142614	FBgn0036965	77A3			3	0.1158675584	1.2688734217	-0.45668095	-2.173414717	0.7828705242	-0.155485635	0.1790507492	0.7255339372	-0.920369595	0.6337547066	77A3
0.7503055944	0.4846803437	0.4499960629	0.544820629	0.7100967389	0.8281423451	0.4978384282	0.3194901796	0.965080896	0.9154393057	142618	FBgn0015582	47E4	molting cycle (sensu Insecta); GO:0007591 | non-traceable author statement; olfactory behavior; GO:0042048 | non-traceable author statement; steroid biosynthesis; GO:0006694 | non-traceable author sta	mitochondrial matrix; GO:0005759 | non-traceable author statement; mitochondrion; GO:0005739 | non-traceable author statement	2	0.4768276088	-0.744360937	-0.903818843	-0.467871306	0.2919709596	0.8346751709	-0.683867809	-1.503808074	1.464238021	1.2360152094	47E4	defective in the avoidance of repellents
-0.458865885	-0.441832752	-0.531177853	-1.222841289	-1.927891644	-0.603535022	-0.994133219	-2.469158293	-0.909370289	-0.532331829	142621	FBgn0033974	51C5			2	0.7982385483	0.8229483245	0.69333638	-0.310052083	-1.3328608	0.5883686384	0.0217321736	-2.118070315	0.1446968139	0.6916623193	51C5
0.6007738604	0.6808165681	0.8536551609	0.7343651363	0.5056842243	1.0160042653	0.7691330875	0.9403378917	0.3772942311	0.8084580271	142624	FBgn0037731	85E3			3	-0.655182515	-0.245085198	0.6404501019	0.0292698903	-1.142372488	1.4722427043	0.2074028388	1.0845674529	-1.800176219	0.4088834315	85E3
0.8884559329	0.7468725799	1.0229618637	0.9777303971	1.0099466516	1.1034549131	0.911671786	0.952658376	0.7055697006	0.7769004676	142631	FBgn0000114	33D2--4	oogenesis; GO:0007292 | inferred from mutant phenotype; oogenesis; GO:0007292 | inferred from mutant phenotype		2	-0.162250924	-1.247560734	0.8688067752	0.5220841317	0.769038426	1.4858277338	0.015710627	0.3298940907	-1.56416872	-1.017381406	33D2--4	arrest
-0.09237332	0.662207497	0.2876820725	0.5268259651	0.1670540847	0.3825508486	0.2687821213	0.3653821729	0.3867729751	0.3855143217	142634	FBgn0034087	52F6--7	translational initiation; GO:0006413 | inferred from sequence similarity with SGD:CLU1; SGDID:S0004614	eukaryotic translation initiation factor 3 complex; GO:0005852 | inferred from sequence similarity with SGD:CLU1; SGDID:S0004614	2	-2.103777429	1.6190672529	-0.228713599	0.9511408961	-0.823850995	0.2393366226	-0.321959519	0.1546322258	0.2601671564	0.2539573893	52F6--7
0.8303483021	0.1181812041	0.484245986	0.6671102068	0.3429447511	0.5692776988	0.6572688929	-1.422851957	0.2623642645	0.1413709532	142635	FBgn0034013	51F9--11	axon guidance; GO:0007411 | inferred from genetic interaction with FLYBASE:NetB; FB:FBgn0015774; axon guidance; GO:0007411 | inferred from mutant phenotype		2	0.8855763107	-0.230032153	0.3434076619	0.6298641313	0.1220595345	0.4766096855	0.614447731	-2.644057797	-0.004169651	-0.193705453	51F9--11
1.0452115119	0.9521974403	1.0763891519	1.2907505092	0.9325219268	1.0986122887	1.0753012098	1.0736109865	0.1361321743	0.9959915008	142636	FBgn0034378	55E9			2	0.2514395959	-0.050179292	0.3525400523	1.0476545991	-0.113981536	0.4246035336	0.3490121573	0.3435312309	-2.696453064	0.0918327237	55E9
0.853563902	0.7821989582	0.4693165801	0.3546927827	0.5235646495	0.4003237086	0.4808888699	0.4452283413	0.4855078158	0.52187546	142637	FBgn0027356	49B7--8	NOT synaptic vesicle endocytosis; GO:0008099 | inferred from mutant phenotype; NOT synaptic vesicle endocytosis; GO:0008099 | inferred from mutant phenotype; NOT synaptic vesicle endocytosis; GO:00080	plasma membrane; GO:0005886 | inferred from direct assay; synaptic junction; GO:0045202 | inferred from direct assay; synaptic junction; GO:0045202 | inferred from direct assay	2	2.008132332	1.5628589663	-0.389334676	-1.104516688	-0.050860081	-0.819807769	-0.317130704	-0.539630474	-0.288311322	-0.061399585	49B7--8	Amphiphysin
1.0687593255	1.2226288617	1.2540376659	1.4373860223	1.3852254139	1.3545456628	1.4863778197	1.6663428087	1.1913940221	1.3561033888	142638	FBgn0014029	92E14	cytokinesis; GO:0016288 | inferred from sequence similarity; cytokinesis; GO:0016288 | non-traceable author statement	septin ring; GO:0005940 | inferred from sequence similarity	3	-1.619581327	-0.708483335	-0.522504361	0.5631447117	0.2542893872	0.0726273095	0.8532367555	1.9188521087	-0.893432223	0.0818509745	92E14	Septin-2
1.3599503858	1.1756534933	1.1658942958	0.9300569276	1.006629899	1.1929750501	0.8327175704	0.9424018759	0.8649974375	1.0986122887	142639	FBgn0038809	92E14			3	1.7932317851	0.7023767247	0.6446119413	-0.751311685	-0.298075539	0.8049031842	-1.327464267	-0.678241819	-1.136399426	0.2463691011	92E14
1.2595967081	1.0877307885	0.9991038733	1.07354832	1.0369187197	0.9729096259	1.3191091688	0.9648289117	0.601579987	1.30933332	142653	FBgn0034058	52D9	peroxisome organization and biogenesis; GO:0007031 | inferred from sequence similarity with EMBL:AF093671		2	0.9338280577	0.119682091	-0.300152427	0.0524983263	-0.121019736	-0.424237184	1.2157445075	-0.462516332	-2.183262641	1.1694353385	52D9
2.5828870581	3.3726553783	2.8437650007	2.8163037242	3.0522844431	2.8313734171	2.6437661752	3.0389640606	2.2185994369	2.7432266599	142655	FBgn0038395	89A11--12			3	-0.747763515	1.8033011624	0.094909567	0.0062057147	0.7684572016	0.054882979	-0.551115256	0.7254304603	-1.924464655	-0.229843659	89A11--12
-0.159064695	-1.165303663	-1.050603069	-0.638588196	-0.810930216	-2.054123734	-0.645826524	-1.32365879	-1.098612289	-0.674730454	142656	FBgn0004556	73B6			3	1.5729568678	-0.397919687	-0.173260617	0.6337350163	0.2961761887	-2.138812948	0.6195576176	-0.708082995	-0.267294189	0.5629447467	73B6	Dead box protein 73D
1.2098379238	1.0878013726	1.2088787831	1.3289903339	0.955511445	1.2706328598	1.3252584705	1.0249916697	0.8754687374	1.1457124068	142658	FBgn0010575	55C2	axon guidance; GO:0007411 | inferred from mutant phenotype; axon target recognition; GO:0007412 | inferred from mutant phenotype; larval walking behavior; GO:0008346 | inferred from mutant phenotype	nucleus; GO:0005634 | inferred from direct assay; nucleus; GO:0005634 | inferred from direct assay	2	0.4288389189	-0.357789632	0.4226564478	1.1968767467	-1.210509846	0.8207135824	1.1728217383	-0.762651168	-1.726452639	0.0154958508	55C2	scribbler
0.7866732386	0.6857670733	0.2887975215	0.6931471806	0.5534920701	0.4950772668	0.7062192621	0.5568961779	0.6174353588	0.5123115081	142667	FBgn0038927	93F10	mRNA splicing; GO:0006371 | inferred from sequence similarity with EMBL:AF038392; mRNA splicing; GO:0006371 | inferred from sequence similarity with protein_id:AAC39730	spliceosome complex; GO:0005681 | inferred from sequence similarity with EMBL:AF038392; spliceosome complex; GO:0005681 | inferred from sequence similarity with protein_id:AAC39730	3	1.3899986928	0.6783526499	-2.121296012	0.7304012451	-0.254523774	-0.666497249	0.8225927885	-0.230516124	0.1964396365	-0.544951855	93F10
2.2069807523	2.7553963217	2.8277036882	2.8565776234	2.676653347	2.7696547348	2.596634516	2.7185927235	2.5072251727	2.8374596349	142668	FBgn0004828	8D9	chromatin assembly/disassembly; GO:0006333 | inferred from sequence similarity with NCBI_gi:484530	nucleosome; GO:0005718 | inferred from sequence similarity with NCBI_gi:484530; nucleosome; GO:0005718 | inferred from sequence similarity with PIR:JQ1983	1	-2.363503748	0.4043002337	0.7692289996	0.9149531495	0.0068915332	0.4762611603	-0.3969563	0.2185557886	-0.848197202	0.8184663838	8D9	Histone H3.3B
1.4915548718	1.4910053152	1.3413429733	1.4567712794	1.5319676508	1.5984401582	1.383987555	1.5215870223	1.4436456576	1.4456109383	142669	FBgn0014868	8D9	N-linked glycosylation; GO:0006487 | non-traceable author statement		1	0.2832002448	0.2757761823	-1.746040406	-0.186697815	0.8291440397	1.727133584	-1.169946769	0.6889101872	-0.364014296	-0.337464952	8D9	Oligosaccharyltransferase 48kD subunit
1.1403938227	1.2263022807	1.1293839473	0.9397751771	1.2103162782	1.1012130704	0.9602443815	1.2587202025	1.3415584673	1.1658068539	142672	FBgn0039099	95A4			3	-0.055696439	0.6300375799	-0.143578892	-1.65706414	0.5024349437	-0.368442999	-1.493675923	0.888802226	1.550029508	0.147154135	95A4
0.7503055944	0.865680731	0.8023464725	0.7508554982	0.5517930623	0.590631617	0.4666941943	1.0572092213	0.2396728533	0.7865212513	142673	FBgn0032004	28E7			2	0.2787366173	0.7801711465	0.5049126722	0.2811265668	-0.584023255	-0.41522612	-0.953873398	1.612577514	-1.940536059	0.4361343152	28E7
1.3936204012	1.6467267911	1.4038980655	1.6488383363	1.5836537953	1.5116002694	1.8039733615	1.9546629402	1.7182923173	1.7346010554	142674	FBgn0032005	28E7	intracellular protein transport; GO:0006886 | inferred from sequence similarity with EMBL:U83194		2	-1.403774974	0.0384042916	-1.345213693	0.050435701	-0.32098042	-0.731535448	0.934382238	1.792998988	0.4461787382	0.539104578	28E7
0.6480267453	0.6325225587	0.8542990558	0.6954809039	0.6649763036	0.5461324376	0.9415204303	0.7175615387	0.9245895347	0.3625833806	142677	FBgn0020386	61B1	protein amino acid phosphorylation; GO:0006468 | inferred from sequence similarity	cytoplasm; GO:0005737 | non-traceable author statement	3	-0.288249559	-0.376323089	0.8835068864	-0.018680095	-0.191965409	-0.867073307	1.3789791452	0.1067517971	1.2828010108	-1.909747381	61B1	Protein kinase 61C
2.6771785374	2.8605187947	2.668448463	2.6831317063	2.5443574641	2.7307675434	2.6093569189	2.8016305759	2.460300839	2.8598881783	142681	FBgn0024315	53C10--11			2	-0.094879413	1.3102990043	-0.161789498	-0.049252422	-1.112862634	0.3158438819	-0.614686007	0.8589608458	-1.757099515	1.305465758	53C10--11
1.0483504539	0.9771460076	1.1004421153	1.1854861425	1.0399444406	1.0723812765	0.9585566174	1.0505822918	0.906240396	1.1023228681	142683	FBgn0000079	53F12			2	0.052276498	-0.832895517	0.6998495549	1.7570671413	-0.052222141	0.3510136247	-1.06398794	0.0800214008	-1.714352594	0.7232299723	53F12	Amylase proximal
1.6038221736	1.433547246	1.2208623368	1.4594840212	1.5413603728	1.5035074338	1.5107117666	1.5897583545	1.2237754316	1.3766737631	142690	FBgn0035371	62F3			3	1.1547256255	-0.093883446	-1.653480683	0.0963083418	0.6966994663	0.4191276379	0.4719562921	1.0515970415	-1.63211925	-0.510931026	62F3
1.3789142538	1.2509059577	1.149384614	1.0954921613	1.4220124437	1.4116121691	1.469720022	1.4315509527	1.2762934659	1.4554111407	142691	FBgn0035372	62F3			3	0.3362338489	-0.624828299	-1.387031403	-1.791645775	0.6598069314	0.5817236308	1.0179864322	0.7314202581	-0.434223675	0.9105580498	62F3
1.1370785695	1.4775857813	1.3126066453	1.5106563679	1.3062516534	1.3014870846	0.530887352	1.0794178414	0.6791609386	0.716281756	142692	FBgn0014189	25E2	mRNA splicing; GO:0006371 | inferred from sequence similarity with NCBI_NP:004631	nucleus; GO:0005634 | non-traceable author statement; spliceosome complex; GO:0005681 | inferred from electronic annotation	2	0.0917995679	1.0705467273	0.596333979	1.1656041637	0.5780673167	0.5643721349	-1.650624415	-0.073939282	-1.224429766	-1.117730426	25E2	Helicase at 25E
0.2876820725	0.26043243	0.109814866	0.0808040324	0.193621112	0.0882242334	0.5862493856	0.2800484476	-0.798507696	0.125600397	142694	FBgn0037098	78D2--3			3	0.4666929953	0.3902146226	-0.032506014	-0.113927315	0.2027031392	-0.093101908	1.3046468254	0.4452685965	-2.581788325	0.0117973829	78D2--3
3.2433732965	3.1817235592	3.2426969777	3.0717302548	3.1217640231	3.3539444968	3.134692452	3.2959776813	3.1665293445	2.9794298962	142696	FBgn0028473	45D1--2		nucleus; GO:0005634 | non-traceable author statement	2	0.5826441341	0.0230323313	0.5765050008	-0.97540747	-0.521237046	1.5863296573	-0.403882103	1.060148759	-0.11488978	-1.813243484	45D1--2
-0.405465108	-1.654558348	-2.208274414	-2.181224236	-2.319826899	-1.961658506	-2.251291799	-1.584120104	-1.386294361	-1.508341796	142697	FBgn0033408	45D1			2	2.3023064163	0.1572157006	-0.793691049	-0.747237283	-0.985262177	-0.37017303	-0.867565592	0.2781805869	0.617910362	0.4083160657	45D1
2.6092043665	2.8569644605	2.7184129881	2.4500657701	2.5750381541	2.4031769752	2.6170930523	2.6913327568	2.6494201167	2.9167351184	142700	FBgn0037732	85E3		Golgi vesicle; GO:0005798 | inferred from sequence similarity with EMBL:X90872; protein_id:CAA62380	3	-0.247546081	1.303592655	0.4361706575	-1.243856814	-0.461448709	-1.537411054	-0.198157795	0.2666308617	0.0042305752	1.6777957041	85E3
1.1921383467	1.3243668075	1.14371084	1.213275197	1.0489126201	1.1371753234	0.8104180523	0.9440390439	0.8109302162	1.1398802804	142703	FBgn0042094	86C7			3	0.6735299783	1.4435862102	0.3915036799	0.796624229	-0.160570809	0.3534429234	-1.549486834	-0.771320949	-1.546504156	0.369195727	86C7	Adenylate kinase-3
2.250259274	2.7814776697	2.2967646154	2.281394406	2.1233357352	2.4599207094	2.4070696491	2.6536030406	2.3702437415	2.3928319708	142705	FBgn0002284	73A7	ATP-dependent proteolysis; GO:0006510 | non-traceable author statement; ubiquitin-dependent protein catabolism; GO:0006511 | non-traceable author statement	20S core proteasome; GO:0005839 | inferred from sequence similarity with SWISS-PROT:P18421	3	-0.781315799	1.9595355057	-0.541368865	-0.620672328	-1.436184964	0.300444214	0.0277561843	1.2997591374	-0.162249165	-0.04570392	73A7	Proteasome 26kD subunit
2.6390573296	2.6583505325	2.479427184	2.1820529549	2.4134757438	2.2313575837	2.6793788698	2.7692763641	2.6567569067	3.2386055579	142709	FBgn0033879	50C6		mitochondrion; GO:0005739 | inferred from sequence similarity with SWISS-PROT:P14604	2	0.1475606871	0.2118492591	-0.384356908	-1.375263634	-0.604119481	-1.210971361	0.2819196242	0.5814749423	0.2065389989	2.1453678735	50C6
0.8303483021	0.5446554883	0.8266785732	0.773951213	0.4980166655	0.8349450924	0.8584272715	0.8652758727	0.6151856391	0.9295359586	142714	FBgn0032172	30D4			2	0.486540282	-1.426854796	0.4619626908	0.1088272019	-1.739212999	0.5173267618	0.6745959813	0.7204637076	-0.954487145	1.1508383135	30D4
-0.040005335	-0.050261835	0.1941560144	0.2485603643	-0.224212499	-0.308735482	-0.175890666	-0.085613753	0.3886579898	-0.213926896	142717	FBgn0003741	73A5	mRNA splicing; GO:0006371 | traceable author statement	spliceosome complex; GO:0005681 | non-traceable author statement	3	-0.057668155	-0.102213107	0.9593167685	1.1956000141	-0.857697319	-1.224788643	-0.647831025	-0.255749835	1.8040572744	-0.813025974	73A5	transformer
-1.15923691	-0.007194276	0.2110488464	-0.077159081	0.1823215568	0.2593724896	0.2026710962	0.1381503385	0.2719337155	0.0578673823	142729	FBgn0010391	10A10		signal recognition particle receptor complex; GO:0005785 | inferred from sequence similarity with NCBI_gi:4507223	1	-2.741258133	-0.035631668	0.4769225979	-0.199947312	0.4094552032	0.5904129532	0.4572470564	0.3057170136	0.6199135846	0.1171687045	10A10	GTP-binding protein
0.6931471806	0.6808165681	0.9769153537	1.130360987	0.2417723711	0.5554462197	0.7106148736	0.6988343997	0.3886579898	0.5790747243	142730	FBgn0029903	6E2			1	0.1074586592	0.0594208962	1.2129664569	1.8107619822	-1.651013286	-0.428998563	0.1755095285	0.1296150025	-1.078774353	-0.336946323	6E2
0.2270574506	0.7681823665	0.340926587	0.3477241134	0.296731908	0.3692173177	0.5437575425	0.5146206947	0.7299611537	0.564892845	142742	FBgn0050101	54B7			2	-1.324108289	1.6214568947	-0.704271808	-0.66727008	-0.944841599	-0.550273741	0.3998203953	0.2412165649	1.413403134	0.5148685283	54B7
2.2817819654	2.4626008923	2.5401299406	2.4573013837	2.5058969257	2.3872474348	2.5557578034	2.6484611981	2.2087321842	2.3520804758	142746	FBgn0002719	87C3			3	-1.182698592	0.1689527217	0.7484951499	0.1293380207	0.4925977153	-0.394326806	0.8653160033	1.5582891745	-1.72875776	-0.657205627	87C3	Malic enzyme
-0.961411167	-1.707202081	-0.821980052	-2.475604257	-1.481604541	-0.971167342	-1.529749752	-1.190127398	-2.302585093	-1.155520421	142749	FBgn0023416	39D4--5			2	0.8826912238	-0.438449004	1.1296881385	-1.799644223	-0.038811545	0.8654085311	-0.124098955	0.477529124	-1.493147356	0.5388340662	39D4--5
2.5640258542	2.5558583858	2.5372467549	2.4168312478	2.3378532318	2.6044242913	2.3234191799	2.221020315	2.3050819732	2.5050723194	142756	FBgn0030263	10A7--8			1	0.9515811431	0.8903565015	0.7508407593	-0.151813016	-0.743844773	1.2544142463	-0.85204472	-1.619642883	-0.989503336	0.509656078	10A7--8
1.5619269298	1.6356155657	1.2394032413	1.2710283165	1.6145530131	1.6094379124	1.6005882972	1.6251862694	1.4221038138	1.6234654588	142757	FBgn0000447	85A5	'de novo' pyrimidine biosynthesis; GO:0006207 | non-traceable author statement	mitochondrial inner membrane; GO:0005743 | non-traceable author statement	3	0.2719012327	0.753582352	-1.836342044	-1.629618152	0.6159025893	0.5824666682	0.5246193145	0.6854090842	-0.642081692	0.6741606472	85A5	Dihydroorotate dehydrogenase
-0.481838087	-0.64760516	-0.34274185	-0.220671362	-0.541597282	-0.185403223	-0.575876309	-0.303186259	0.1659851375	-0.458912943	142758	FBgn0024326	85A5	activation of JUN kinase; GO:0007257 | inferred from direct assay		3	-0.511746608	-1.203376598	0.0686046484	0.5779193658	-0.761079911	0.7250686279	-0.904102299	0.2336424466	2.1911663505	-0.416096024	85A5	MAP kinase kinase 4
0.7476353658	0.3517609291	0.4589537931	0.8487112882	0.7244696517	0.6613984822	0.6247834378	0.7752351775	0.7272801869	0.7594203075	142760	FBgn0036397	70C6			3	0.5201102629	-2.064263468	-1.364479911	1.1799607971	0.3688783126	-0.042867075	-0.281899835	0.7002891822	0.387226235	0.5970455	70C6
1.3862943611	1.3691226785	1.6900299198	1.6605826809	1.3990333869	1.1534888989	1.5107117666	1.0832863182	1.531476371	1.7892872801	142762	FBgn0035174	61D3--4	deubiquitination; GO:0006514 | inferred from sequence similarity		3	-0.313379231	-0.389131985	1.0265479772	0.8966416972	-0.257181112	-1.340398835	0.2354872483	-1.65009701	0.3270901495	1.4644211006	61D3--4
1.0310469692	0.7313683934	0.8259952797	1.0443616989	0.6715480688	0.9070170951	0.9153686479	1.1073919763	0.97455964	0.93178348	142767	FBgn0022936	78E6	transcription initiation from Pol II promoter; GO:0006367 | inferred from sequence similarity with HUGO:CCNH; OMIM:601953; transcription initiation from Pol II promoter; GO:0006367 | inferred from seq	transcription factor TFIIH; GO:0005675 | inferred from sequence similarity with HUGO:CCNH; OMIM:601953; transcription factor TFIIH; GO:0005675 | inferred from sequence similarity with SGD:CCL1; SGDID:	3	0.8463295851	-1.321368528	-0.636893429	0.9426404891	-1.754073484	-0.05082939	0.0095808182	1.3985643503	0.4377335534	0.1283160345	78E6	Cyclin H
1.064710737	0.7773170092	0.6481957927	0.8078100889	0.9179986742	0.7610978425	0.7812544481	0.6744550475	0.5596157879	0.9035707699	142770	FBgn0038233	88C1			3	1.8802478764	-0.083966963	-0.966455985	0.1244403671	0.8775328447	-0.194818123	-0.057056231	-0.78698506	-1.571862934	0.7789242075	88C1
-0.348306694	-0.021739987	-0.421213465	-0.178368982	-0.526093096	-0.457581109	-0.018605188	-0.405465108	-0.597837001	-0.232445944	142777	FBgn0004655	2D4	female meiosis chromosome segregation; GO:0016321 | inferred from mutant phenotype; sister chromatid cohesion; GO:0007062 | inferred from mutant phenotype		1	-0.136859438	1.4859457047	-0.49915443	0.7076105772	-1.020331881	-0.679875853	1.5015234335	-0.420896255	-1.376848253	0.4388863956	2D4	wings apart-like
-0.268263987	0.3243395633	0.3214462521	0.1970638385	0.1554485385	0.2643347085	0.3327057538	0.4822853141	-0.149531734	0.0647708362	142778	FBgn0013432	2D4			1	-1.896995864	0.6537314641	0.6412778633	0.1059020266	-0.073221576	0.3954542008	0.6897418303	1.3335730598	-1.385939862	-0.463523142	2D4
-0.159064695	-0.574965976	-0.407699746	0.1869835699	-0.693147181	-0.945849534	-0.84729786	-0.43772597	-0.25489225	-0.594475653	142782	FBgn0030629	13B8			1	0.9299163996	-0.302768409	0.1929899604	1.9555646903	-0.653044259	-1.402025727	-1.109929606	0.1039955948	0.6458942614	-0.360592905	13B8
-0.599621123	-0.675384724	-0.624154309	-0.335538094	-1.442383828	-0.929194137	-0.764776837	-0.477209013	-0.980829253	-1.34871165	142783	FBgn0037620	85A8			3	0.6056518979	0.3953175431	0.5375430456	1.3387972645	-1.734019739	-0.309306285	0.1471478165	0.9454914981	-0.452655316	-1.473967726	85A8
1.0169342577	0.8097347588	0.6636999792	0.7485163158	0.9695479085	1.1304621146	0.6753689345	0.3055817496	0.6418538862	0.9710594614	142784	FBgn0037621	85A8--9			3	0.9303523857	0.0684638265	-0.538997613	-0.186186768	0.7332392055	1.4025946525	-0.490458214	-2.028663402	-0.629870891	0.7395268178	85A8--9
0.3856624808	0.4890856371	0.2682639866	0.213753811	0.7462570059	0.5214486112	0.7467505799	0.6119948588	0.4328640823	0.6610386622	142785	FBgn0037529	84E4	protein biosynthesis; GO:0006412 | inferred from sequence similarity with SWISS-PROT:P82933	mitochondrial small ribosomal subunit; GO:0005763 | inferred from sequence similarity with SWISS-PROT:P82933	3	-0.654245754	-0.099846383	-1.283559861	-1.575761416	1.278719598	0.0736351956	1.2813653995	0.5590079541	-0.401221778	0.8219070446	84E4	mitochondrial ribosomal protein S9
2.410295786	2.8603438702	2.621687964	2.7170439041	2.6831984849	2.6692877163	2.783269366	2.710581848	2.5649493575	2.7232988979	142786	FBgn0037530	84E4			3	-2.144022882	1.5095690661	-0.427893458	0.346227591	0.0714628372	-0.041467923	0.8838608413	0.2937671606	-0.888510275	0.3970070428	84E4
0.8680886301	0.3789734927	0.4307829161	0.7127556519	0.289952221	0.7312470268	0.4054651081	0.4142447958	0.3184537311	0.8248250045	142788	FBgn0031043	18D8			1	1.4977901475	-0.718090614	-0.483373886	0.7940716742	-1.121391408	0.8778447546	-0.598073349	-0.558297968	-0.992268542	1.3017891896	18D8
0.9844989819	0.974314572	1.5129663442	1.6163446986	1.3397743455	1.551543934	1.1735590111	1.2417131323	0.8219800524	1.1671322351	142789	FBgn0036736	74C3--D1			3	-0.949492348	-0.987580722	1.0269071613	1.4135288215	0.379191511	1.1711823522	-0.242432318	0.0124552707	-1.557292101	-0.266467628	74C3--D1
0.8043728157	0.7933473457	0.7949298749	0.9033035363	0.8169725307	0.7791815179	0.7568629949	0.5437380933	0.5985312042	0.7456479241	142790	FBgn0029576	2A1			1	0.4781850924	0.3741638613	0.389094439	1.4115598465	0.5970587427	0.2405145165	0.0299475083	-1.980807102	-1.463854369	-0.075862536	2A1
4.0235994562	3.9361415652	4.2991525415	4.0720685817	4.2430469717	4.4041435244	4.1879775928	4.1194242466	3.7799191648	4.0364599774	142791	FBgn0004922	7D1	protein biosynthesis; GO:0006412 | inferred from sequence similarity with SGD:RPS6A; SGDID:S0006011	cytosolic small ribosomal subunit (sensu Eukarya); GO:0005843 | inferred from sequence similarity with SGD:RPS6A; SGDID:S0006011	1	-0.474562057	-0.953859026	1.0355562062	-0.208935884	0.7280798973	1.610940077	0.4262822427	0.0505881729	-1.810007306	-0.404082324	7D1	Ribosomal protein S6
2.1572192427	2.0336798752	2.4952694368	2.5827624398	2.5351387753	2.1950647493	2.4914640503	2.7244927615	2.2900063108	2.579709773	142794	FBgn0017581	86F2--4	microtubule-based process; GO:0007017 | inferred from mutant phenotype; protein amino acid phosphorylation; GO:0006468 | non-traceable author statement	centrosome; GO:0005813 | inferred from direct assay; cytoplasm; GO:0005737 | inferred from direct assay; microtubule; GO:0005874 | inferred from direct assay; nuclear membrane; GO:0005635 | inferred f	3	-1.119691024	-1.670216758	0.3867545313	0.7766476529	0.5644233767	-0.951040936	0.3697966721	1.4082373308	-0.527954968	0.763044122	86F2--4
0.5845133396	0.5980820688	0.4604717376	0.5549968421	0.5517930623	0.8055218742	0.9473813189	0.6771468392	1.238374231	0.620347681	142795	FBgn0034141	53C9			2	-0.50994661	-0.451971303	-1.039940977	-0.636062181	-0.649751018	0.4343597883	1.0404847127	-0.114150101	2.2838143843	-0.356836696	53C9
0.8680886301	1.1710849375	1.4371754827	1.4904859696	1.6422277353	1.6000186905	1.6112795336	1.8344259155	1.4806571226	1.3844407925	142796	FBgn0034142	53C9			2	-2.161656798	-1.039933566	-0.05483923	0.142521629	0.7042851212	0.5480229329	0.5897117223	1.4158223863	0.106134235	-0.250068432	53C9
0.4439313889	0.4502010019	1.0986122887	0.8181728759	0.9111493324	0.7683706018	0.8986240706	0.946517108	0.5024573741	0.77860841	142800	FBgn0003557	22B7--8	N receptor signaling pathway; GO:0007219 | inferred from genetic interaction with FLYBASE:N; FB:FBgn0004647; wing margin morphogenesis; GO:0008587 | inferred from genetic interaction with FLYBASE:N; F		2	-1.409272724	-1.381464492	1.4944979626	0.2506374092	0.6630250456	0.0297444768	0.6074705183	0.819895225	-1.149686657	0.075153236	22B7--8	Suppressor of deltex
0.7866732386	1.1368335015	0.9601245797	0.9366429607	1.3132347903	0.9846680293	1.2458163034	0.6778212101	0.7299611537	1.2021123387	142803	FBgn0032431	33E1			2	-0.94644408	0.6263258143	-0.167374962	-0.272844334	1.4186448341	-0.0571363	1.1158298727	-1.435360761	-1.20117047	0.9195303858	33E1
1.4842747695	1.6719582694	1.1468790296	1.3548649986	1.2605249738	1.3983572336	1.477616709	1.4602133509	1.3105825394	1.1772241762	142804	FBgn0040286	33E1	mRNA splice site selection; GO:0006376 | inferred from sequence similarity with NCBI_NP:035488; mRNA splicing; GO:0006371 | non-traceable author statement	chromatin; GO:0005717 | inferred from direct assay; nuclear speck; GO:0016607 | inferred from direct assay	2	0.6923753826	1.8734455106	-1.430816213	-0.121985042	-0.71565569	0.1517064631	0.6504769934	0.5409597138	-0.400649335	-1.239857784	33E1
0.6971392018	0.6601408841	0.8496370427	1.137452122	0.7822397238	0.8907239509	0.7277826772	0.7184649885	0.4054651081	0.761004656	142812	FBgn0035142	61C3--5	protein amino acid phosphorylation; GO:0006468 | non-traceable author statement		3	-0.354678047	-0.55390867	0.4665009068	2.0163437392	0.1035760315	0.6877480016	-0.189667337	-0.239841751	-1.925301118	-0.010771756	61C3--5
0.4989911661	0.4578330936	0.193191229	0.0893451003	-0.108213585	0.2631108117	0.4054651081	0.7504112077	0.6578078141	0.4536672099	142820	FBgn0001139	96F8--9	negative regulation of transcription from Pol II promoter; GO:0000122 | traceable author statement; sex determination, primary response to X:A ratio; GO:0007541 | traceable author statement	nucleus; GO:0005634 | non-traceable author statement	3	0.5101515551	0.352078717	-0.66431219	-1.06314652	-1.821895902	-0.395777096	0.1509527751	1.4757623609	1.1201071913	0.3360791082	96F8--9	groucho
-0.194156014	-0.923670839	-0.311646353	-0.468136215	0.1198011998	-0.502314934	2.220446E-16	0.3277433214	0.0606246218	0.0783318433	142823	FBgn0003200	4C15--16	cyclin catabolism; GO:0008054 | inferred from direct assay		1	-0.034216292	-1.982235692	-0.347950093	-0.765824106	0.80414192	-0.85709135	0.484237439	1.3594086167	0.6461230312	0.6934065266	4C15--16	retina aberrant in pattern
0.8174448972	1.0821374515	0.7148871672	0.9795908628	0.6995369787	0.6131044729	0.8622235106	0.9728610834	0.3184537311	0.8698769241	142825	FBgn0033008	41E6			2	0.111205609	1.315931538	-0.355577286	0.8491993524	-0.425442379	-0.81883267	0.3150117067	0.8185693267	-2.159910773	0.3498455754	41E6
0.4898062565	0.0097561749	0.0108696722	0.5265430397	0.1035406789	0.3692173177	0.3436877484	0.4374274588	-0.25489225	0.0783318433	142827	FBgn0036398	70C6--7			3	1.0799871847	-0.782404733	-0.778084833	1.2225104142	-0.418560399	0.6121529448	0.5131089797	0.8767795334	-1.809129039	-0.516360053	70C6--7
0.2215422699	0.3383258053	-0.14689112	-0.317835111	-0.098734841	0.277868451	0.398095878	0.3706453429	0.0671393028	0.2574911002	142834	FBgn0024958	94B9	regulation of translational initiation by iron; GO:0006447 | inferred from sequence similarity with MGD:Aco1; MGI:MGI:87879; regulation of translational initiation by iron; GO:0006447 | non-traceable		3	0.3420964095	0.8133440742	-1.144614658	-1.834411865	-0.95029331	0.5693851383	1.0545296755	0.9437606317	-0.28095407	0.4871579736	94B9	Iron regulatory protein 1A
2.3671236141	2.2335922215	2.2001963477	1.4915380475	0.893817876	1.7104138298	1.3252584705	1.4516049226	0.5306282511	1.2312567633	142836	FBgn0001223	67A7	response to heat shock; GO:0006951 | inferred from sequence similarity with EMBL:U96099; response to heat shock; GO:0006951 | non-traceable author statement		3	1.3773270276	1.1540138502	1.0981637722	-0.0869713	-1.086577371	0.2790688152	-0.365051383	-0.153754046	-1.693962852	-0.522256513	67A7	Heat shock protein 22
0.7645371766	0.7406997208	0.85934238	0.8878527966	1.4147322964	1.2780807765	0.8842024173	1.3346007465	0.9490805547	1.1056794559	142837	FBgn0001228	67A7	response to heat shock; GO:0006951 | non-traceable author statement; response to heat shock; GO:0006951 | non-traceable author statement		3	-1.051855574	-1.149287782	-0.664352795	-0.547820524	1.6057244604	1.0471808171	-0.56274093	1.278198152	-0.297560775	0.3425149507	67A7	Heat shock gene 67Bb
1.3019532127	1.5170645923	1.1167616072	1.4022947025	1.4795362879	1.692080787	1.6559178792	1.5260563035	1.1394342832	1.726726999	142842	FBgn0031143	19E5			1	-0.712010738	0.2836478268	-1.569183466	-0.247572902	0.1099453578	1.0937229309	0.9263402989	0.3252666118	-1.464241347	1.2540854263	19E5
1.1464683098	1.4422946972	1.9404004932	1.709832849	1.5684378394	1.6462518856	1.651703798	1.5650823453	1.2878542883	1.5783204493	142843	FBgn0034371	55E4--6			2	-1.837524777	-0.50257109	1.7451938068	0.7047283852	0.0666656651	0.417811311	0.4424137497	0.0515235773	-1.199502811	0.1112621823	55E4--6
1.0586069541	1.4996870485	1.6006562973	1.5974855789	1.4836685251	1.2116356771	1.4409410574	1.1847783571	1.4701758451	1.624198328	142844	FBgn0034372	55E6			2	-1.822314367	0.419290391	0.9324242897	0.9163104422	0.3378829583	-1.044610004	0.1207385072	-1.181101079	0.2693120657	1.0520667963	55E6
2.043296095	2.4974905382	1.7582367772	2.2856101472	1.9354661899	1.805980782	2.4925577965	2.4558283317	2.1351521487	1.852819726	142847	FBgn0040931	8D9			1	-0.285040336	1.2757461096	-1.26461357	0.5476437576	-0.65558528	-1.100546843	1.2587953159	1.1325787766	0.0306123226	-0.939590253	8D9
1.9349936373	2.2094946699	2.1185037469	2.1539472424	2.1083985531	2.3051459139	2.2726253293	2.3694972208	2.0672143151	2.3584051631	142853	FBgn0023175	46B7		20S core proteasome; GO:0005839 | non-traceable author statement	2	-1.831561019	0.141391454	-0.51259795	-0.257850886	-0.585228158	0.8288765118	0.5951376181	1.2913959745	-0.881236313	1.2116727677	46B7	Proteasome alpha7 subunit
1.0449081097	1.0221705932	0.6626316366	0.9814131946	0.8885593188	0.9846680293	0.9227216222	1.0290760866	0.6151856391	1.0256432688	142857	FBgn0031896	27E1			2	0.8189702698	0.6725879305	-1.642095533	0.4101950113	-0.187590923	0.4311493804	0.032343294	0.7170449526	-1.947549125	0.6949447425	27E1
0.3393253056	0.4595323294	0.2585739883	0.314196594	0.4353180713	0.2328054622	0.5363047091	0.3277433214	0.6505875661	0.3917406257	142858	FBgn0016132	23C1			2	-0.428023193	0.5025922605	-1.053181536	-0.622563967	0.3151309782	-1.252675608	1.0969465729	-0.517688282	1.9816984748	-0.0222357	23C1	Chromodomain-helicase-DNA-binding protein
2.220446E-16	-0.032789823	0.0583720062	0.2287353646	0.3035806585	-0.107098136	0.211089627	-0.113944259	0.4542552723	-0.300530215	142862	FBgn0032215	31B1			2	-0.308558591	-0.452751366	-0.051868534	0.6973018845	1.026432988	-0.779521102	0.6197050071	-0.809626833	1.6890224349	-1.630135889	31B1
-0.147635999	-0.24946086	-0.262364264	-0.178590209	-0.299877346	0.228258652	-0.101940038	-0.076961041	-1.504077397	-0.107727381	142865	FBgn0036754	75A1			3	0.267261241	0.0449288449	0.0167545376	0.1996733876	-0.065154469	1.0880191355	0.3670373889	0.4215784927	-2.694499411	0.3544008513	75A1
0.4989911661	0.0478560212	-0.0693118	0.1869835699	0.390197636	0.3692173177	0.2899835694	-0.038764543	-0.157628944	0.4943334958	142872	FBgn0011704	48D5	DNA replication; GO:0006260 | non-traceable author statement	ribonucleoside-diphosphate reductase complex; GO:0005971 | inferred from sequence similarity with SGD:RNR2; SGDID:S0003563; ribonucleoside-diphosphate reductase complex; GO:0005971 | non-traceable aut	2	1.2275796845	-0.632038398	-1.115014289	-0.05854261	0.7791233446	0.6926406584	0.3660322958	-0.989095856	-1.479065196	1.2083803648	48D5	Ribonucleoside diphosphate reductase small subunit
1.5612358106	1.595049175	1.6924980411	1.5596191821	1.7276249069	1.5180037065	1.3249811763	1.5643291764	1.4109869737	1.6658112185	142875	FBgn0032646	36C6	translational elongation; GO:0006414 | inferred from sequence similarity with SWISS-PROT:P43896	mitochondrion; GO:0005739 | inferred from sequence similarity with SWISS-PROT:P43896	2	-0.006300838	0.2675012382	1.0565887011	-0.019391409	1.3410267913	-0.356370703	-1.91936127	0.0187475411	-1.222933501	0.8404934502	36C6
1.6126328033	1.0327657229	1.2385334794	1.7199254493	1.8030910352	1.3350010667	1.2452157629	1.3497367654	1.2327222176	1.7886682767	142878	FBgn0030932	17C1			1	0.6490192074	-1.479585579	-0.724243111	1.0428743641	1.348162714	-0.370125116	-0.699713454	-0.316032584	-0.745575379	1.2952189378	17C1
1.066089097	0.8738440416	0.8687497871	0.6159881	1.0247234466	0.331606047	0.4054651081	0.7985076962	0.5158131653	0.8057156986	142885	FBgn0032799	37D3	protein amino acid glycosylation; GO:0006486 | non-traceable author statement	endoplasmic reticulum; GO:0005783 | non-traceable author statement	2	1.3292917819	0.5674547118	0.5472669784	-0.454388033	1.1653661827	-1.581349607	-1.288657706	0.2689085643	-0.851365623	0.2974727497	37D3
0.084557388	0.8324827746	1.0190248507	1.4605692085	1.1099438547	1.2044581234	1.320286332	1.0772210987	1.0206507472	1.1908762654	142886	FBgn0032801	37D3			2	-2.524527581	-0.531642561	-0.034591765	1.1419255084	0.2076665197	0.459504569	0.7681346889	0.1204750813	-0.030259481	0.4233150213	37D3
2.1458166106	2.449335184	2.1010640057	2.6447155241	2.5044121444	2.2006375499	1.9351539555	2.3573324911	2.0314323225	2.4309970205	142887	FBgn0033664	48D1			2	-0.582720296	0.7344941881	-0.776938326	1.5824087359	0.9735180119	-0.344807556	-1.496957265	0.3352195135	-1.079126955	0.6549099495	48D1
2.7183964932	2.6381292553	2.6018753532	2.6201383288	2.5850261827	2.5454307135	2.4552864017	2.5550384736	2.3122603585	2.6457220014	142890	FBgn0040239	64D3			3	1.3241624701	0.6187162028	0.300090813	0.4605989896	0.1520081743	-0.195985312	-0.988238416	-0.111545401	-2.245254242	0.6854467209	64D3
-0.936093359	-0.23304908	0.7239188392	-0.057708318	-0.234572247	0.4922067616	0.5334746755	-1.082863932	-0.087011377	-0.014981554	142891	FBgn0031097	19B3--C1			1	-1.433031936	-0.242749953	1.3774348743	0.0541089466	-0.245328735	0.9851370921	1.0550053152	-1.681520365	0.0044976993	0.1264470609	19B3--C1
3.6844579289	3.7433737885	3.8232518392	3.9087466159	3.691653381	3.7659128306	3.8610542584	3.8546404768	3.6597080768	3.6844085078	142892	FBgn0031666	25B3--4			2	-0.936379667	-0.27380784	0.6245062353	1.5859864	-0.855459116	-0.020332216	1.0496348535	0.9775050229	-1.214718213	-0.93693546	25B3--4
-0.530628251	-0.599621123	-1.019831411	-1.931988811	-1.203972804	-1.129864832	-0.929535959	-0.720123768	-0.735706795	-0.594475653	142896	FBgn0032791	37D2			2	0.9732032846	0.8090154067	-0.190992768	-2.361726999	-0.629208833	-0.452848139	0.0238905718	0.5222455817	0.4851614013	0.8212604937	37D2
1.1921383467	1.2512256892	1.1250455457	1.1338110256	1.1688165473	1.0813704822	1.1333327574	1.3484060932	0.906240396	1.4109869737	142898	FBgn0032196	31A3			2	0.1206082361	0.5397857266	-0.355361587	-0.293177509	-0.044841299	-0.66520127	-0.296570441	1.2292030564	-1.907609322	1.6731644081	31A3
0.4626235219	0.5906685113	0.6333592622	0.6519891081	0.426455384	0.5640701383	0.5671064597	0.4603417183	0.3483066943	0.6339842559	142901	FBgn0037884	86D9			3	-0.691590257	0.5509860781	0.9652663799	1.1460544432	-1.042573709	0.2928697003	0.3223348212	-0.713733374	-1.800945536	0.9713314545	86D9
-0.693147181	-0.139112802	-0.499955952	-0.047856021	-0.356674944	-0.025975486	-0.121645109	-0.178526486	-0.652325186	-0.084993213	142904	FBgn0028683	49B10	non-covalent chromatin modification; GO:0016582 | inferred from sequence similarity with SGD:SPT4; SGDID:S0003295	nucleus; GO:0005634 | inferred from sequence similarity with SGD:SPT4; SGDID:S0003295	2	-1.634094164	0.5573546187	-0.869938183	0.9183151839	-0.303199002	1.0048622885	0.6264470003	0.4014562271	-1.472625284	0.7714213147	49B10
0.6167742018	0.8762853973	0.5042466527	0.6695054175	0.3364722366	0.4571002244	0.3136575589	0.6816747794	0.6613984822	0.5418293638	142905	FBgn0036052	67C9			3	0.2966996264	1.8100098133	-0.35949205	0.6041957472	-1.337849583	-0.634421114	-1.470890796	0.6751600048	0.5569210711	-0.14033272	67C9
1.1051269697	1.0534918534	0.7888631222	0.8901454518	0.8485957191	1.0495656814	0.5965203449	1.0259496883	1.1124056108	1.276379915	142906	FBgn0036053	67C9			3	0.6690228536	0.4041524222	-0.953302179	-0.433758576	-0.64689445	0.3840125067	-1.939954636	0.2628705646	0.7063597853	1.5474917088	67C9
0.6931471806	0.5614693566	0.3159667863	0.702999477	1.0312414776	0.5883258938	0.4399512842	0	-0.287682072	0.5664959421	142909	FBgn0040866	12C2			1	0.6175817754	0.2669896471	-0.386660801	0.6438135089	1.517757641	0.3384951616	-0.056552149	-1.227922182	-1.99387553	0.280372928	12C2
0.6114691495	0.7506042356	0.1793409287	0.147053418	0.289952221	0.5045560108	0.4804118306	0.7865315052	0.7205461547	0.5643840089	142911	FBgn0029118	64D3		succinate-CoA ligase complex (GDP-forming) (sensu Eukarya); GO:0008325 | inferred from sequence similarity with EMBL:AF058956	3	0.4666574595	1.0679345335	-1.400799554	-1.540331145	-0.922789039	0.004628642	-0.099711265	1.2231954684	0.9380375002	0.2631773998	64D3
-0.376477571	-0.062867278	-0.121889818	-0.255933374	-0.167880873	0.061195561	-0.312962229	0.0482468335	-0.077961541	-0.4707474	142914	FBgn0030709	14A1	protein-nucleus export; GO:0006611 | non-traceable author statement	cytoplasm; GO:0005737 | non-traceable author statement; nuclear pore; GO:0005643 | non-traceable author statement; nucleus; GO:0005634 | non-traceable author statement	1	-1.14112582	0.6239501456	0.291756757	-0.462673391	0.0329077726	1.3222063581	-0.783645832	1.2493277308	0.5389959137	-1.671699634	14A1
2.302585093	2.424282028	2.3007977824	1.9877463154	2.3387416759	2.324988502	2.3039666267	2.5243588853	2.302585093	2.3934922174	142918	FBgn0040897	2B1			1	-0.129276356	0.7560995862	-0.142279492	-2.419807992	0.1337719176	0.0337141031	-0.11922535	1.4841840029	-0.129276356	0.5320959369	2B1
0.0755075525	0.0444517626	-0.512658805	-0.038099846	0.0531098253	0.2168739383	0	0.2178061387	0.0606246218	0.0436432897	142920	FBgn0005694	78C8	negative regulation of transcription from Pol II promoter; GO:0000122 | non-traceable author statement	nucleus; GO:0005634 | non-traceable author statement; nucleus; GO:0005634 | non-traceable author statement	3	0.2919932588	0.1392849229	-2.60015361	-0.266639989	0.1818585736	0.987123718	-0.079294437	0.9917075581	0.2188105259	0.1353094793	78C8	Adult enhancer factor 1
1.7346010554	1.7923566624	1.8598972744	1.8536660251	1.4285698443	1.7355197509	1.6684890552	1.5595360194	1.2992829841	1.5204904264	142927	FBgn0033919	50E6--8			2	0.4758567818	0.7834144419	1.143078787	1.1098964078	-1.153807385	0.4807489794	0.1238000183	-0.456391975	-1.84228018	-0.664315877	50E6--8
0.70774598	0.9299228807	0.8109302162	0.9673036131	1.0599974525	1.2823573332	1.0566271118	1.2999740692	0.6720937714	1.0857641462	142935	FBgn0033811	49F10			2	-1.298732611	-0.26645397	-0.819317862	-0.092775557	0.3378986955	1.371027498	0.3222394134	1.4528784022	-1.464379955	0.4576159452	49F10
0.1286173778	0.3429447511	-0.946806276	-0.196279909	-1.145132304	-0.125505082	-1.036091932	0.0052770571	0.3580628692	-0.130361818	142939	FBgn0050103	54B18			2	0.7149956426	1.0951148909	-1.192316636	0.1387756733	-1.544056779	0.2642980167	-1.350668768	0.4962460294	1.1219275541	0.2556843765	54B18
-3.931825633	-0.94260804	-0.989978448	-1.197393833	-1.756041387	-1.178654996	-1.84582669	-1.494616588	-1.037987667	-1.285198244	142942	FBgn0038953	94A4			3	-2.667264131	0.7028393458	0.6494330045	0.4155887659	-0.214241617	0.436715304	-0.315467358	0.0804939094	0.5953064542	0.3165963233	94A4
0.2113090937	-0.449428232	-0.640961427	-0.90154845	-0.396415273	-0.386122145	-0.902560539	-1.106245914	-0.105360516	-0.790690335	142944	FBgn0040069	5E3--4		extrinsic membrane protein; GO:0019898 | non-traceable author statement	1	1.8814453443	0.2416585611	-0.233679506	-0.88039211	0.3732236265	0.3987686252	-0.882903864	-1.388400636	1.0955496181	-0.605269659	5E3--4
2.2037392584	1.8151759611	2.1063973517	1.8525782093	2.0576141386	1.8445484083	1.7047480922	1.9276030016	1.5528675609	2.1332847737	142946	FBgn0020129	60C1	spermatogenesis; GO:0007283 | non-traceable author statement		2	1.3777872308	-0.508047604	0.9053525984	-0.326521291	0.6685904464	-0.365492749	-1.043993029	0.0376005078	-1.781122858	1.0358467481	60C1	DnaJ-like-60
-0.0965109	0.1242977167	0.1804883757	-0.049596941	-0.211843996	-0.029558802	-0.02803922	-0.299154474	-0.344840486	0.4713967105	142949	FBgn0038800	92E11			3	-0.281218989	0.6296112341	0.8613963482	-0.087700038	-0.756965228	-0.005043198	0.001225042	-1.117118844	-1.305572545	2.0613862171	92E11
2.4268828097	2.6362705187	2.366436565	1.7934082742	2.9522803994	2.7077082623	2.3874281885	2.3393372786	2.5504212569	3.03208472	142950	FBgn0028533	34D1			2	-0.263042447	0.3334060633	-0.435225775	-2.067517717	1.2335717101	0.536899076	-0.375430371	-0.512419078	0.0888613165	1.4608972219	34D1
2.2187686069	2.3714823805	2.5333498026	1.5832926323	2.2280574524	2.1493741424	2.302585093	2.4244998433	2.3605919123	2.8047778156	142951	FBgn0028534	34D1			2	-0.252121208	0.2358105208	0.7529888291	-2.282513643	-0.222442664	-0.473841621	0.0156786246	0.4052052105	0.2010146747	1.6202212762	34D1
1.5856272637	1.6628857469	2.3003969083	1.6377462937	1.6238785966	2.0365421956	1.8629005693	2.073721793	1.2820905836	1.6346493318	142952	FBgn0030774	15A3			1	-0.620913258	-0.36079134	1.785647722	-0.445433473	-0.492124682	0.8972741589	0.3126394226	1.0224543046	-1.642892208	-0.455860647	15A3
1.3019532127	1.3732222796	1.9521358501	2.1618179727	1.4490557359	1.3430656266	1.4923125552	1.7585874452	1.9248567399	1.5534302755	142954	FBgn0034290	55B1			2	-1.10139071	-0.862869469	1.0746216436	1.7763796773	-0.609072261	-0.963796878	-0.464301595	0.4268594675	0.9833247103	-0.259754585	55B1
2.7780736525	2.7766389505	2.5029576814	2.457725382	2.7128869699	2.5661320897	2.4947697434	2.8991514455	2.1152509944	2.3938316031	142956	FBgn0015571	84D9			3	0.9064973196	0.9002546171	-0.290592558	-0.487408204	0.6228557792	-0.015706864	-0.32622007	1.4333333296	-1.977589313	-0.765424037	84D9	alpha-Esterase-3
0.1856493469	-0.618111995	-0.891998039	0.2917062228	-0.018349139	-0.547965171	0.0512932944	-0.135801541	-1.185623666	-0.510825624	142957	FBgn0015572	84D9			3	1.073095076	-0.574014788	-1.135276424	1.2904323841	0.6550506885	-0.43026624	0.797765612	0.41436107	-1.736989445	-0.354157934	84D9	alpha-Esterase-4
0.7686547331	1.0656059922	0.5804740181	1.0125005968	0.97455964	1.2392796182	1.1683217492	1.2608777006	1.0560526742	1.3788316399	142964	FBgn0033062	42A8	arsenate sensitivity/resistance; GO:0017139 | inferred from sequence similarity with EMBL:AF082871; protein_id:AAD17774; arsenate sensitivity/resistance; GO:0017139 | non-traceable author statement		2	-1.18473751	0.0634279566	-1.975711324	-0.159788206	-0.319264183	0.7934246001	0.4951697219	0.8842071101	0.0232728092	1.3799990262	42A8
0.5845133396	0.6607657711	0.3550342545	0.3897661986	1.2959717228	0.7719872423	1.0566271118	0.2995165301	0.9839493803	0.91703395	142969	FBgn0004629	88C3			3	-0.441926411	-0.212693571	-1.131794802	-1.027382366	1.696885718	0.1216644702	0.9773592228	-1.298694209	0.7588727769	0.5577091709	88C3	Cystatin-like
1.9657127764	2.1813032967	2.066306199	2.1682523113	2.2234678828	2.33089841	1.8798667367	2.0865455261	1.9095425049	2.0541237337	142971	FBgn0003638	1E1	mRNA splicing; GO:0006371 | non-traceable author statement	nucleus; GO:0005634 | non-traceable author statement; spliceosome complex; GO:0005681 | non-traceable author statement	1	-0.844971119	0.6619279374	-0.141859807	0.5707063118	0.9566430059	1.7075431828	-1.445003606	-0.000394297	-1.237580817	-0.227010793	1E1	suppressor of white-apricot
0.457424847	0.3835823969	0.8589394354	0.8571501568	-0.136132174	0.5903874466	0.6799019538	0.851822755	0.6286086594	-0.065282292	142977	FBgn0030086	8C13		chaperonine-containing T-complex; GO:0005832 | inferred from sequence similarity with MGD:Cct2; MGI:MGI:107186	1	-0.147235603	-0.351541558	0.9636676939	0.9587171503	-1.789478429	0.220642911	0.4683100297	0.9439773913	0.326392671	-1.593452257	8C13
1.9789710113	1.9530530366	1.7284412045	2.0625924691	2.0990137084	1.6901904273	1.9725437467	2.2312810248	1.7600107709	1.7991395765	142982	FBgn0015282	95C4	proteolysis and peptidolysis; GO:0006508 | inferred from direct assay; proteolysis and peptidolysis; GO:0006508 | inferred from sequence similarity with HUGO:PSMC1; OMIM:602706; proteolysis and peptid	19S proteasome regulatory particle; GO:0005838 | inferred from direct assay; 19S proteasome regulatory particle; GO:0005838 | inferred from sequence similarity with HUGO:PSMC1; OMIM:602706; 19S protea	3	0.2887291495	0.143274037	-1.117277362	0.7580238641	0.9624246903	-1.331945798	0.2526584879	1.7047264167	-0.940104767	-0.720508719	95C4	Proteasome 26S subunit subunit 4 ATPase
1.6831256282	1.7035667572	1.3890378471	1.3788409105	1.8591348717	1.9447934544	1.5717314707	1.5910183587	1.3810724171	1.7743244074	142987	FBgn0023548	2E2			1	0.2740396812	0.3750418063	-1.179084111	-1.229468425	1.1437229383	1.5669725	-0.276372512	-0.181073633	-1.218442277	0.7246640334	2E2
3.9084873506	4.4043851049	4.3973110168	4.3898587864	4.4600455997	4.1875931892	4.3126010075	4.3466872682	3.9460217746	4.0713033631	142988	FBgn0032400	33B2			2	-1.654228895	0.8022700166	0.7672275316	0.7303118652	1.0779920656	-0.271639071	0.3476046478	0.5164557096	-1.468296874	-0.847696996	33B2
1.845616142	1.4166723965	1.3522388567	1.2298721264	1.429658576	1.3725281654	1.2896675254	1.6357552208	1.0986122887	1.7787117538	142989	FBgn0033387	45B1			2	1.6774068789	-0.118310639	-0.388053321	-0.900325813	-0.063945678	-0.303114754	-0.650000107	0.7988512719	-1.449828148	1.3973203101	45B1
1.9584364089	2.1238933043	2.3300726765	2.4105590132	2.2914117924	2.2974436935	2.1027844746	2.2659430628	1.7419270955	2.2532392189	142992	FBgn0035236	62A6			3	-1.08861333	-0.266659479	0.7575947746	1.1574333805	0.5655359156	0.5955010877	-0.371523551	0.4390128091	-2.164184484	0.3759028773	62A6
-0.060624622	0.4216729183	0.2165283122	-0.082772286	0.0042643988	-0.04976151	0.2986350845	0.1448736692	-0.393042588	-0.27054579	142997	FBgn0039124	95B9			3	-0.331894023	1.5840448115	0.7691028206	-0.419876164	-0.074120793	-0.288740042	1.0952739918	0.4844529899	-1.652432566	-1.165811025	95B9
1.695795481	1.5266954854	1.5496499941	1.8396591614	1.3154683086	1.3505052533	1.3528464271	1.5917926522	1.172224106	1.7101208385	143000	FBgn0032444	33F1		chaperonine-containing T-complex; GO:0005832 | inferred from sequence similarity with MGD:Cct4; MGI:MGI:104689	2	0.8858817479	0.0775349213	0.1872641037	1.573591698	-0.932192001	-0.764705284	-0.753513797	0.3887181831	-1.616940668	0.9543610953	33F1
1.1244201726	1.206909664	1.5285764173	1.5182775262	1.151722114	1.2921970377	1.1289833865	1.4692576316	0.8353216693	1.0998460951	143003	FBgn0004396	71D3	salivary gland morphogenesis; GO:0007435 | non-traceable author statement; transcription from Pol II promoter; GO:0006366 | non-traceable author statement	nucleus; GO:0005634 | inferred from direct assay; nucleus; GO:0005634 | non-traceable author statement	3	-0.506199842	-0.130461588	1.3347250966	1.2878138197	-0.381839955	0.2580209741	-0.485414479	1.0645290195	-1.823038692	-0.618134354	71D3	Cyclic-AMP response element binding protein A
0.7070500857	0.8639649129	0.8009600439	1.3990629618	0.9465960814	0.8947000993	0.8554458215	1.0452489458	0.8292793549	0.9611932785	143004	FBgn0043884	95E5--6	cytoskeletal anchoring; GO:0007016 | inferred from sequence similarity with EMBL:Z26634; protein_id:CAB42644.1; cytoskeletal anchoring; GO:0007016 | inferred from sequence similarity with PIR:A55575;		3	-1.180145929	-0.350847523	-0.683829679	2.4771577517	0.085860069	-0.188411368	-0.395871113	0.6072426858	-0.53416148	0.1630065855	95E5--6	multiple ankyrin repeats single KH domain
1.1180303745	1.1634571354	1.5736399066	1.6929485453	1.2527629685	1.3843393263	1.5609108715	1.6818816131	1.5132940519	1.4456109383	143005	FBgn0025628	2C8			1	-1.563300839	-1.341831639	0.6579334474	1.2395991512	-0.906438688	-0.264964143	0.5958755513	1.1856445089	0.3637291517	0.0337534993	2C8
1.4975199962	1.5615564262	1.6522579096	1.7522086686	1.7096945162	1.7073924305	1.7364967906	1.8705804297	1.6486586256	2.0831384036	143007	FBgn0001961	34D1	actin filament-based process; GO:0030029 | inferred from mutant phenotype; pseudocleavage (sensu Insecta); GO:0030589 | inferred from mutant phenotype		2	-1.373317814	-0.981470894	-0.42645718	0.1851540073	-0.074995405	-0.089082155	0.0890110617	0.9094856091	-0.448481649	2.21015442	34D1	Suppressor of profilin 2
1.8823048991	2.0043904402	1.9226832984	2.0424763474	2.1834943845	2.0335318404	1.9908269579	2.0678359956	1.8458266905	2.1431116303	143012	FBgn0028687	43E7	proteolysis and peptidolysis; GO:0006508 | inferred from direct assay; proteolysis and peptidolysis; GO:0006508 | inferred from sequence similarity with HUGO:PSMC2; OMIM:154365; proteolysis and peptid	19S proteasome regulatory particle; GO:0005838 | inferred from direct assay; 19S proteasome regulatory particle; GO:0005838 | inferred from sequence similarity with HUGO:PSMC2; OMIM:154365; 19S protea	2	-1.203071069	-0.067507601	-0.827496412	0.286743727	1.5984054519	0.2035475075	-0.193666643	0.5226233384	-1.542368588	1.2227902882	43E7
1.2721810544	1.0620025431	0.779475264	1.1958755941	1.3480731483	1.1977999452	1.0047694606	1.270912287	1.0116009117	1.3615219581	143015	FBgn0039338	96D4		nucleus; GO:0005634 | non-traceable author statement	3	0.6633900689	-0.481735776	-2.021042946	0.2476513041	1.0768766699	0.2581358403	-0.793561574	0.6564773818	-0.756341446	1.1501504771	96D4
-0.040005335	0.0194180859	0.4113998436	0.1752875301	0.364761815	-0.262364264	0.3272129112	0.1005872369	0.5714502456	0.3880300463	143016	FBgn0032365	32F1			2	-0.971152593	-0.736164119	0.8139182323	-0.119782183	0.6294892796	-1.850465587	0.4810030506	-0.41518268	1.4468336638	0.7215029357	32F1
1.0887599922	1.0383934287	1.4173989647	1.458397655	1.1856236657	1.0969928551	1.3000836247	1.4577533251	0.9886113935	1.2554147865	143020	FBgn0035910	66D5--6	cytoskeletal anchoring; GO:0007016 | inferred from sequence similarity	focal adhesion; GO:0005925 | inferred from sequence similarity	3	-0.79464028	-1.080555761	1.0709420278	1.3036789754	-0.244775016	-0.747904851	0.4049789465	1.3000213127	-1.363153054	0.1514076992	66D5--6
1.8489178831	2.0055403306	2.0020705805	2.0029943872	1.4584162353	1.7364093741	2.0198832564	1.934507517	1.6629786794	1.9723064027	143022	FBgn0038376	89A5			3	-0.082013007	0.7475268743	0.7291495844	0.7340424622	-2.150277779	-0.677906487	0.8234931815	0.3713065256	-1.066827046	0.5715056903	89A5
0.3856624808	0.4439313889	0.3981121338	0.7011793523	0.4115074226	0.4512746441	0.2968564487	0.4092601791	0.4054651081	0.5418293638	143024	FBgn0030083	8C13			1	-0.540521066	-0.005295073	-0.426165433	2.3576425707	-0.303123712	0.0621560114	-1.356244205	-0.323765649	-0.358625074	0.8939416287	8C13
-0.510825624	-0.170625517	-0.109619725	0.0456700368	-0.257829109	-0.075602741	-0.058974002	0.061557893	-0.057158414	-0.073250462	143025	FBgn0030083	8C13			1	-2.356814948	-0.30178883	0.0667251512	1.0047745815	-0.828554273	0.2722094815	0.3726576906	1.100747389	0.3836250065	0.2864187504	8C13
1.5040773968	1.4005294769	1.5227245536	1.3281867303	1.6480009472	1.7546199223	1.9007998418	1.6591329721	1.391489178	1.7810641801	143026	FBgn0039118	95A8			3	-0.447843919	-0.993507731	-0.349579476	-1.374730443	0.3105863152	0.8724335879	1.6427541528	0.3692484611	-1.041147162	1.0117862137	95A8
0.3448404863	0.5762828404	0.7474493366	0.5861351369	0.3589450925	-0.68803208	-0.267909565	0.3547719938	-0.25489225	0.1201443118	143030	FBgn0000986	38D1	NLS-bearing substrate-nucleus import; GO:0006607 | inferred from direct assay; protein-nucleus import; GO:0006606 | inferred from direct assay; protein-nucleus import; GO:0006606 | inferred from genet	cytoplasm; GO:0005737 | inferred from direct assay; importin; GO:0005646 | inferred from sequence similarity with EMBL:L38951; protein_id:AAC41763; importin, beta-subunit; GO:0005648 | inferred from s	2	0.3436644084	0.850063092	1.224577466	0.8716200364	0.3745254582	-1.916273319	-0.997040151	0.3653946676	-0.968558106	-0.147973552	38D1	Female sterile (2) Ketel
0.3866220203	0.5980820688	0.8305772136	0.7319870139	0.425211871	0.9729096259	0.8854038592	0.7552789617	0.5596157879	0.8199429769	143031	FBgn0032026	29A1			2	-1.576059951	-0.50077922	0.6814656106	0.1801314685	-1.379829394	1.4052302241	0.9602607587	0.2985717262	-0.696381419	0.6273901961	29A1
0.6632942174	0.8007778448	0.7202491103	0.7391044816	0.8524792191	0.42469647	0.762140052	0.6283551419	0.5831462853	0.9669029433	143033	FBgn0031761	26A1--2		lysosome; GO:0005764 | inferred from sequence similarity with EMBL:M75122	2	-0.337241578	0.5750934826	0.0407084853	0.1658318666	0.9181814376	-1.920565314	0.3186948579	-0.569095685	-0.869099589	1.6774920362	26A1--2
2.6869133508	2.5866893441	2.5775492722	2.6792917016	2.5616566314	2.8366341	2.5354508157	2.7647156051	2.2600254786	2.4083172868	143035	FBgn0038745	92B3		endopeptidase Clp complex; GO:0009368 | inferred from sequence similarity with EMBL:AJ006267; protein_id:CAA06933; mitochondrion; GO:0005739 | inferred from sequence similarity with EMBL:AJ006267; pro	3	0.5778929955	-0.018046423	-0.072393972	0.5325741009	-0.166892799	1.4681437356	-0.322714534	1.0405110018	-1.960414128	-1.078659978	92B3
1.3411739258	1.54783879	1.470113033	1.6979279465	1.3291359473	1.3430656266	1.4870359309	1.4626673399	1.0296194172	1.6762971587	143037	FBgn0026370	51F11--12	protein amino acid phosphorylation; GO:0006468 | traceable author statement		2	-0.502548716	0.564714003	0.1633211341	1.3398073499	-0.564715479	-0.492779558	0.2507146933	0.1248699407	-2.111484581	1.2281012142	51F11--12
1.2166915767	1.1801621556	1.1328190441	1.0196690863	1.0360919317	1.2174734915	1.2586704356	1.2655306973	1.1394342832	1.3237396865	143040	FBgn0034909	60A2			2	0.3826458373	0.0115201827	-0.469468641	-1.619031127	-1.452180981	0.3905898079	0.8091358012	0.8788335691	-0.402260213	1.4702157631	60A2
-0.701179352	-0.294239473	-2.570428823	-0.853920401	-0.749236647	-0.632522559	-0.584106808	-0.810930216	-0.042559614	-0.383486201	143042	FBgn0029856	5F2			1	0.0892742426	0.6840395309	-2.642737922	-0.133965304	0.0190358306	0.1896199685	0.2603822837	-0.071132755	1.0518836555	0.5536004689	5F2
0.1239859798	0.3502024294	0.4113998436	0.3719049116	0.7016578702	0.1451820098	0.3036824138	0.0788585749	0.4982468416	0.5590077004	143045	FBgn0038098	87D3			3	-1.14882763	-0.020991718	0.2841171344	0.0872092494	1.7312418969	-1.043151655	-0.252924207	-1.37381705	0.7171058194	1.0200381599	87D3
0.6783320948	1.1402182895	0.8574502319	1.0309536402	0.6513777677	0.8500679453	0.949823552	1.4213856809	0.6505875661	0.7769004676	143053	FBgn0000015	89E3	negative regulation of salivary gland determination; GO:0045705 | traceable author statement	nucleus; GO:0005634 | non-traceable author statement; nucleus; GO:0005634 | non-traceable author statement	3	-0.906354021	0.9761753141	-0.176314562	0.5308407059	-1.016212925	-0.206402864	0.2001753326	2.1221412865	-1.019433583	-0.504614684	89E3	Abdominal B
4.044426311	4.1948556762	4.4169563035	4.3952453331	4.1762264717	4.4982459484	4.2881031582	4.3533794538	4.0771842742	4.1232439118	143058	FBgn0000042	5D1	cytoskeleton organization and biogenesis; GO:0007010 | inferred from sequence similarity	actin filament; GO:0005884 | inferred from sequence similarity; actin filament; GO:0005884 | non-traceable author statement	1	-1.361509525	-0.397059282	1.0268980937	0.8877021948	-0.516497005	1.5480717202	0.2007798206	0.6192868001	-1.151487862	-0.856184956	5D1	Actin 5C
2.0533693014	2.6316051558	2.5687253217	2.631687112	2.426008756	2.3608540011	2.6311596421	2.6669112996	2.117760406	2.4290545719	143059	FBgn0000043	42A4	cytoskeleton organization and biogenesis; GO:0007010 | inferred from sequence similarity	actin filament; GO:0005884 | inferred from sequence similarity; actin filament; GO:0005884 | non-traceable author statement	2	-1.808608551	0.8167645949	0.5312703164	0.8171367017	-0.116707902	-0.412531038	0.8147418218	0.9770656225	-1.516252628	-0.102878938	42A4	Actin 42A
4.0087140496	4.0746172009	4.169557366	4.1021798298	4.0732137806	4.127134385	4.0602151249	4.1047179228	3.8313551024	4.0387118925	143060	FBgn0000045	79A3	cytoskeleton organization and biogenesis; GO:0007010 | inferred from sequence similarity	actin filament; GO:0005884 | inferred from sequence similarity; actin filament; GO:0005884 | non-traceable author statement	3	-0.547565287	0.1694620815	1.2024126361	0.4693439362	0.1541928453	0.7408499069	0.0127672585	0.4969584299	-2.477233544	-0.221188264	79A3	Actin 79B
4.2339325764	3.6848127547	4.3625385184	3.6211675864	3.0158281376	3.0234985379	3.3645697947	4.0357846065	4.0621656639	3.8707576502	143061	FBgn0000047	88F2--3	cytoskeleton organization and biogenesis; GO:0007010 | inferred from sequence similarity	actin filament; GO:0005884 | inferred from sequence similarity; actin filament; GO:0005884 | non-traceable author statement	3	1.0652109025	-0.089799451	1.3357187015	-0.223669738	-1.496931607	-1.480797802	-0.763393664	0.6484294502	0.7039189686	0.3013142389	88F2--3	Actin 88F
1.2443240998	1.1212303773	0.63953773	0.9480394302	1.1225655297	1.141374148	1.04334961	0.9028677115	0.7035099676	0.9849872632	143062	FBgn0000053	27C4--5	'de novo' IMP biosynthesis; GO:0006189 | inferred from sequence similarity with MGD:Gart; MGI:MGI:95654; 'de novo' IMP biosynthesis; GO:0006189 | non-traceable author statement		2	1.3347030401	0.7007211364	-1.780188654	-0.19128151	0.7075977054	0.8044696124	0.2996040359	-0.423933928	-1.450706044	-0.000985393	27C4--5	adenosine 3
3.719294543	3.9887116783	3.7022511911	3.5059141258	4.0730590178	3.8483174706	3.6081740845	3.6215486986	3.7898553715	4.1477844871	143068	FBgn0000078	53F13			2	-0.382877922	0.8875443583	-0.463244948	-1.389062016	1.2852797851	0.2255228824	-0.906860579	-0.843793292	-0.05015206	1.6376437915	53F13	Amylase distal
0.6632942174	1.0767295774	0.5293345898	0.8222881081	0.883015943	0.5729197536	0.8074979991	0.6275498981	0.3184537311	0.7133128502	143071	FBgn0000094	99D5	male-specific antibacterial humoral response; GO:0006962 | non-traceable author statement; male-specific antibacterial humoral response; GO:0006962 | traceable author statement		3	-0.181044637	1.7811882361	-0.816839275	0.5735667703	0.8617911593	-0.60997685	0.503370457	-0.350693112	-1.817714849	0.0563521	99D5	Andropin
0.084557388	0.0988880012	0.4200108191	0.3576090869	0.296731908	0.3297532864	0.5368011102	0.7985076962	0.6286086594	0.5436154466	143073	FBgn0000097	22C2	cell fate determination; GO:0001709 | inferred from mutant phenotype; induction of apoptosis; GO:0006917 | inferred from mutant phenotype	nucleus; GO:0005634 | inferred from sequence similarity with MGD:Ets1; MGI:MGI:95455; nucleus; GO:0005634 | non-traceable author statement	2	-1.441303383	-1.377740679	0.0465832098	-0.230196492	-0.500214116	-0.353749475	0.564600592	1.725386813	0.9718082965	0.5948252338	22C2	anterior open
4.1105523724	4.1162435425	4.4518661422	4.2268337453	4.2534827836	4.3750688919	4.367696334	4.377053974	4.1979535448	4.2063557753	143074	FBgn0000100	79A7	protein biosynthesis; GO:0006412 | inferred from sequence similarity with SWISS-PROT:P19945	cytoplasm; GO:0005737 | non-traceable author statement; cytosolic ribosome (sensu Eukarya); GO:0005830 | non-traceable author statement; nucleus; GO:0005634 | non-traceable author statement; ribosome;	3	-1.335777053	-1.287588574	1.5542071264	-0.351195247	-0.125551555	0.9039466971	0.8415215113	0.9207548557	-0.595730715	-0.524587047	79A7	Ribosomal protein P0
0.5423242908	0.5121234825	0.6427932944	0.5861351369	0.2693329338	0.4950772668	0.6390799593	0.2953449452	-0.064538521	0.606522576	143076	FBgn0000109	62B9	purine salvage; GO:0006166 | non-traceable author statement	cytoplasm; GO:0005737 | non-traceable author statement	3	0.4013455077	0.2665255103	0.8498510794	0.5969223309	-0.817320352	0.1904291777	0.8332743101	-0.701199642	-2.307762204	0.6879342819	62B9	Adenine phosphoribosyltransferase
1.0674655597	1.2573606777	1.2804376907	1.4675769946	1.5220959023	1.4767383513	1.4146892273	1.5466722169	1.3161847949	1.3609765531	143077	FBgn0000115	72B1	protein amino acid ADP-ribosylation; GO:0006471 | inferred from sequence similarity with MGD:Arf2; MGI:MGI:99595		3	-2.075803675	-0.777238425	-0.619430223	0.6602898635	1.0331080789	0.7229382327	0.2986259231	1.2011689983	-0.374979771	-0.068679002	72B1	Arflike at 72A
4.3080317783	4.639822538	4.4613505718	4.3424694163	4.4086021741	4.5156381523	4.4128249917	4.7442044707	4.5902680317	4.1238913337	143078	FBgn0000121	66D8	deactivation of rhodopsin mediated signaling; GO:0016059 | inferred from genetic interaction with FLYBASE:Arr1; FB:FBgn0000120; metarhodopsin inactivation; GO:0016060 | inferred from genetic interacti	membrane fraction; GO:0005624 | inferred from direct assay; rhabdomere; GO:0016028 | inferred from direct assay; soluble fraction; GO:0005625 | inferred from direct assay	3	-0.820471443	1.0354564393	0.03714323	-0.627838674	-0.257913878	0.3408100178	-0.234292832	1.6193344819	0.7582649047	-1.850492247	66D8	Arrestin 2
-0.712949808	-1.006238969	-2.313634929	-0.98394938	-0.999178392	-0.563469357	-1.07583226	-1.067359745	-0.810930216	-0.750055313	143080	FBgn0000142	51A5--6	negative regulation of transcription by homeotic gene (Polycomb group); GO:0006340 | non-traceable author statement	nucleus; GO:0005634 | inferred from direct assay	2	0.653061007	0.0458015766	-2.661180586	0.0919524899	0.0604206026	0.9625624324	-0.098292336	-0.080749872	0.4501911606	0.5762335246	51A5--6	Additional sex combs
-0.887303195	-1.036091932	-0.550046337	0.392175876	-0.986908299	-1.023811076	-1.055502165	-0.197825743	-1.791759469	-0.260883879	143085	FBgn0000182	35D6	oogenesis; GO:0007292 | inferred from mutant phenotype; oogenesis; GO:0007292 | non-traceable author statement	integral plasma membrane protein; GO:0005887 | non-traceable author statement	2	-0.243673481	-0.489463365	0.3134542029	1.8699476187	-0.408215015	-0.469176143	-0.521527883	0.8953010617	-1.737779878	0.7911328813	35D6	Bicaudal C
1.0564004399	1.0780925584	1.2266642155	1.0088969893	1.0328609111	1.2564192797	1.3012833849	1.2131612304	0.9571127264	1.2421245703	143092	FBgn0000259	10E6--F1	protein amino acid phosphorylation; GO:0006468 | inferred from direct assay	casein kinase II complex; GO:0005956 | inferred from direct assay; cytosol; GO:0005829 | inferred from direct assay; nucleus; GO:0005634 | inferred from direct assay	1	-0.658797099	-0.482153163	0.7277001882	-1.045628679	-0.850484924	0.9700025546	1.3353413348	0.6177422585	-1.467319903	0.8535974312	10E6--F1	Casein kinase II beta subunit
3.5878667714	3.5289523187	3.3278780531	3.5544130451	3.7197612995	3.625229427	3.7810426681	3.7096694414	3.5198031241	3.67893657	143093	FBgn0000261	75D8--E1	catalase reaction; GO:0006802 | inferred from sequence similarity with MGD:Cas1; MGI:MGI:88271; oxidative stress response; GO:0006979 | inferred from sequence similarity with MGD:Cas1; MGI:MGI:88271	peroxisome; GO:0005777 | inferred from sequence similarity with MGD:Cas1; MGI:MGI:88271	3	-0.118537303	-0.5694241	-2.108294909	-0.374566899	0.89088396	0.1674082896	1.3598853461	0.8136484877	-0.639445137	0.5784422643	75D8--E1	Catalase
1.0920548881	1.4420579356	1.3807847053	1.1531712729	1.4607269559	1.4078551202	1.1986957472	1.4952199429	1.0340737675	1.4614639045	143094	FBgn0000273	30C1	anterior/posterior pattern formation, imaginal disc; GO:0007448 | inferred from mutant phenotype; learning and/or memory; GO:0007611 | inferred from mutant phenotype; oocyte anterior/posterior axis de	cAMP-dependent protein kinase complex; GO:0005952 | inferred from sequence similarity; plasma membrane; GO:0005886 | inferred from direct assay	2	-1.26742368	0.7438708845	0.3917639071	-0.916218017	0.8511525189	0.5473242052	-0.654611358	1.0493666712	-1.60061253	0.8553873983	30C1	cAMP-dependent protein kinase 1
3.0459220181	2.9781771188	2.3720906535	2.8947753397	3.3566290622	3.1880464722	2.8633330277	2.7778032399	1.0024684281	2.6141464392	143096	FBgn0000276	99D5	antibacterial humoral response (sensu Invertebrata); GO:0006961 | inferred from expression pattern; antibacterial humoral response (sensu Invertebrata); GO:0006961 | inferred from expression pattern;		3	0.5091758243	0.4066926879	-0.510182864	0.2805241349	0.979207262	0.7241788723	0.2329588306	0.1035710684	-2.582120131	-0.144005685	99D5	Cecropin A1
1.5040773968	1.5051661285	1.0245043165	1.2527629685	1.9075202595	1.543736322	1.5476605527	1.3994351547	-1.386294361	1.1726317457	143097	FBgn0000277	99D5	antibacterial humoral response (sensu Invertebrata); GO:0006961 | inferred from expression pattern; antibacterial humoral response (sensu Invertebrata); GO:0006961 | inferred from sequence similarity		3	0.3869152675	0.3880953718	-0.132906351	0.1145090832	0.8242173817	0.4299025984	0.4341561732	0.273490845	-2.746033156	0.027652786	99D5	Cecropin A2
-0.029852963	-0.719464489	-0.865680731	-0.316120008	-0.046520016	0.3140309021	-0.341749294	-0.514359196	-0.798507696	0.0036968619	143100	FBgn0000279	99D5	antibacterial humoral response (sensu Invertebrata); GO:0006961 | inferred from expression pattern; antibacterial humoral response (sensu Invertebrata); GO:0006961 | inferred from sequence similarity		3	0.7677133733	-0.987672959	-1.359862204	0.0390288332	0.7252878699	1.6430598757	-0.026209778	-0.465583328	-1.188875173	0.8531134894	99D5	Cecropin C
0.7363193524	0.6805230273	0.6041358029	0.780777178	0.555946059	0.5729197536	0.530887352	0.7593478177	0.7339691751	0.6867437435	143101	FBgn0000286	25A6	regulation of transcription, DNA-dependent; GO:0006355 | non-traceable author statement; regulation of transcription, DNA-dependent; GO:0006355 | non-traceable author statement	nucleus; GO:0005634 | inferred from direct assay	2	0.7909328143	0.1793798674	-0.657858645	1.2782106811	-1.186040022	-1.000000657	-1.46069478	1.0433352043	0.7651738081	0.2475617291	25A6	Chorion factor 2
0.4799539601	0.9376300479	0.7385488363	0.9565892249	0.9743983627	1.2117097868	0.9083296107	1.1189175548	0.7827593392	0.9620367537	143113	FBgn0000363	90C10	peripheral nervous system development; GO:0007422 | non-traceable author statement	nucleus; GO:0005634 | inferred from direct assay; nucleus; GO:0005634 | non-traceable author statement	3	-2.092775753	0.1496465138	-0.825768531	0.2425385871	0.329795947	1.4925231157	0.0060865712	1.0378798149	-0.609155475	0.2692292098	90C10	couch potato
4.7344073717	4.4906172221	4.7474135192	4.7669154518	4.8060856067	4.7338656858	4.7075354369	4.5899214326	4.8192729927	4.674281569	143115	FBgn0000409	36A6	electron transport; GO:0006118 | non-traceable author statement; oxidative phosphorylation; GO:0006119 | inferred from sequence similarity with SGD:CYC1; SGDID:S0003809	mitochondrial inner membrane; GO:0005743 | inferred from sequence similarity with SGD:CYC1; SGDID:S0003809; mitochondrion; GO:0005739 | inferred from direct assay	2	0.2726705856	-2.155552211	0.4022157046	0.5964607853	0.9866072427	0.2672752317	0.0050180789	-1.166452577	1.1179575501	-0.326200391	36A6	Cytochrome c proximal
0.1953087523	0.4602156229	0.2340726218	0.0292703823	-0.115512887	0.3437715391	0.6664789335	0.6608863183	0.6931471806	0.4875075308	143118	FBgn0000414	73B5--6	neurogenesis; GO:0007399 | non-traceable author statement	cytoplasm; GO:0005737 | inferred from direct assay	3	-0.61022404	0.3395232426	-0.471247351	-1.205506792	-1.724585502	-0.07795348	1.0790209325	1.0589702218	1.1746322511	0.4373705175	73B5--6	Disabled
-0.390866309	-0.718556896	-0.632522559	-0.812099123	-0.808660068	-0.982540117	-0.725937003	-0.331357136	-0.182321557	-0.47445798	143122	FBgn0000439	84A5	specification of segmental identity, head; GO:0007380 | non-traceable author statement	nucleus; GO:0005634 | non-traceable author statement; nucleus; GO:0005634 | non-traceable author statement	3	0.8533827627	-0.446897444	-0.105512155	-0.818074132	-0.804427917	-1.494386054	-0.476181799	1.0895158785	1.6808908559	0.5216900033	84A5	Deformed
-0.530628251	0.0319515998	0.340926587	0.6671102068	0.025317808	0.1177830357	0.706276472	0.5959834321	0.0206192872	-0.025863511	143125	FBgn0000462	36C5	immune response; GO:0006955 | inferred from expression pattern; maternal determination of anterior/posterior axis, embryo; GO:0008358 | inferred from mutant phenotype	cytoplasm; GO:0005737 | inferred from direct assay; nucleus; GO:0005634 | inferred from direct assay; nucleus; GO:0005634 | inferred from sequence similarity with MGD:Rel; MGI:MGI:97897	2	-1.885026909	-0.42345944	0.3792493468	1.2266657031	-0.440693855	-0.200471656	1.328418617	1.041880237	-0.452900487	-0.573661557	36C5	dorsal
1.1557707025	2.0976569816	1.4278303864	0.8967461358	2.0429897189	2.5400013036	2.0436710907	1.7343773668	2.0014800002	1.8729411292	143127	FBgn0000473	42C8--9	insecticide susceptibility/resistance; GO:0016352 | inferred from direct assay	membrane; GO:0016020 | non-traceable author statement; microsome; GO:0005792 | non-traceable author statement	2	-1.273779042	0.6440621572	-0.719819098	-1.801197263	0.5327502812	1.5447506839	0.5341376706	-0.095637133	0.4482294103	0.1865023334	42C8--9	Cytochrome P450-6a2
2.2102117729	2.3345366928	2.1025247119	2.2906327595	2.3574175716	2.3393372786	2.3113570791	2.439201077	2.2335922215	2.5409285238	143129	FBgn0000486	37B3	proteolysis and peptidolysis; GO:0006508 | inferred from direct assay; proteolysis and peptidolysis; GO:0006508 | inferred from sequence similarity with HUGO:PSMD3; proteolysis and peptidolysis; GO:00	19S proteasome regulatory particle; GO:0005838 | inferred from direct assay; 19S proteasome regulatory particle; GO:0005838 | inferred from sequence similarity with HUGO:PSMD3; 19S proteasome regulato	2	-0.87134448	0.1529329728	-1.758547371	-0.208778975	0.3414419883	0.192483626	-0.038037234	1.0152328949	-0.678719651	1.8533362298	37B3	Diphenol oxidase A2
0.4439313889	1.0408211636	1.1166633203	1.1262788214	0.7512548114	0.9225212816	1.0352426747	1.3524583639	0.9963334395	0.5328045305	143130	FBgn0000489	72A3--5	protein amino acid phosphorylation; GO:0006468 | inferred from direct assay; protein amino acid phosphorylation; GO:0006468 | inferred from sequence similarity	cAMP-dependent protein kinase complex; GO:0005952 | inferred from sequence similarity	3	-1.742503106	0.3892516777	0.660117233	0.6944583983	-0.644916577	-0.033249008	0.3693284508	1.5022445961	0.2303665323	-1.425098197	72A3--5	cAMP-dependent protein kinase
-0.057629113	-0.284104251	-0.140581951	-0.108480643	-0.666239728	-0.405465108	-0.199203344	0.16763888	0	-0.20563965	143131	FBgn0000490	22E1	TGFbeta receptor signaling pathway; GO:0007179 | inferred from sequence similarity with MGD:Bmp4; MGI:MGI:88180	extracellular space; GO:0005615 | inferred from direct assay; extracellular space; GO:0005615 | inferred from direct assay; intracellular; GO:0005622 | inferred from direct assay	2	0.5772617282	-0.410603381	0.2154285716	0.3554517194	-2.077445522	-0.93996902	-0.040272912	1.5598613729	0.8286349707	-0.068347527	22E1	decapentaplegic
0.7410032017	0.6190392084	0.7463512166	0.9851515814	0.7591051484	1.0087559595	0.6528732814	0.8563272671	0.4855078158	0.9373441411	143133	FBgn0000499	10B10	establishment of ommatidial polarity (sensu Drosophila); GO:0042067 | inferred from mutant phenotype; oogenesis; GO:0007292 | traceable author statement	cytoplasm; GO:0005737 | non-traceable author statement	1	-0.225771879	-0.947693875	-0.194116228	1.2193766493	-0.118623916	1.3590942764	-0.747425247	0.4568474508	-1.73808493	0.9363976994	10B10	dishevelled
2.7427357591	2.8266559435	2.9280937142	2.4945947705	2.669750276	2.9781020422	2.8096247572	2.8225749459	2.7232124488	2.7527116241	143142	FBgn0000557	100C1	translational elongation; GO:0006414 | inferred from sequence similarity; translational elongation; GO:0006414 | non-traceable author statement	cytoplasm; GO:0005737 | non-traceable author statement; eukaryotic translation elongation factor 1; GO:0005853 | inferred from sequence similarity	3	-0.237036617	0.3832389619	1.1329915071	-2.071110222	-0.776491017	1.5026158687	0.2573571015	0.3530752628	-0.381338403	-0.163302443	100C1	Elongation factor 1alpha100E
4.6053301732	4.7333463559	4.7981858446	4.7202653441	4.6981855825	4.8666927502	4.6409539593	4.7514441206	4.648708488	4.5704465797	143143	FBgn0000559	39E1--2	protein biosynthesis; GO:0006412 | non-traceable author statement; translational elongation; GO:0006414 | inferred from sequence similarity	cytoplasm; GO:0005737 | non-traceable author statement; cytosol; GO:0005829 | inferred from sequence similarity	2	-1.085825218	0.3322022317	1.0504252943	0.187304662	-0.057271511	1.80927211	-0.691222711	0.5326700675	-0.60532627	-1.472228656	39E1--2	Elongation factor 2b
-0.896488105	-0.568616749	-1.149043142	-0.389464767	-0.018349139	-0.058063801	-0.567712998	-0.519409367	-1.673976434	-0.301406555	143146	FBgn0000564	90A3	regulation of eclosion; GO:0007563 | inferred from sequence similarity		3	-0.556517258	0.089986785	-1.054510908	0.4432426541	1.1750167169	1.0967064611	0.0917688206	0.1870149957	-2.089586065	0.616877798	90A3	Eclosion hormone
2.1226137135	2.3920852006	1.4192281828	1.5009572694	1.7420598007	1.8259576328	1.8798667367	1.7245964244	1.32175584	1.5139575054	143147	FBgn0000565	71D2			3	1.1437151484	1.9583961664	-0.982798668	-0.735710799	-0.006796368	0.2468481718	0.4098291394	-0.059592607	-1.277482414	-0.69640777	71D2	Ecdysone-induced protein 28/29kD
0.6931471806	0.9343092374	0.4882513017	-0.057708318	0.3684238364	0.490303988	0.7488360864	0.4846299811	1.0014485402	0.531879033	143151	FBgn0000592	68F6	sexual reproduction; GO:0019953 | non-traceable author statement		3	0.4128317271	1.2106142791	-0.264979531	-2.071055761	-0.661377962	-0.258189087	0.5970548923	-0.276959137	1.4327162343	-0.120655655	68F6	Esterase 6
-1.041453875	-0.893817876	-1.338285142	-2.370243741	-2.302585093	-1.178654996	-0.697766126	-0.300104592	-0.553385238	-0.885181178	143152	FBgn0000594	68F6			3	0.1662469408	0.3802428969	-0.264005107	-1.759812152	-1.661742052	-0.032623832	0.6644166888	1.2408205527	0.8736944155	0.3927616484	68F6	Esterase P
0.2806574575	-0.078252197	0.3489528978	0.6629941424	0.684014697	0.2293741011	0.333835452	0.5146206947	-0.162518929	-0.210216317	143160	FBgn0000659	98D3	salivary gland morphogenesis; GO:0007435 | inferred from mutant phenotype	nucleus; GO:0005634 | inferred from sequence similarity with MGD:Hnf3b; MGI:MGI:99889; nucleus; GO:0005634 | non-traceable author statement	3	0.0629895222	-1.050065519	0.2747881831	1.2486967592	1.313885962	-0.096051055	0.2279057737	0.7885591956	-1.311394548	-1.459314274	98D3	fork head
1.3286652483	1.1451323043	1.1895840669	1.1678128229	1.332523867	1.4531814571	1.2407337003	1.4365950996	0.6931471806	1.0068759619	143162	FBgn0000711	9C5	protein amino acid dephosphorylation; GO:0006470 | inferred from sequence similarity	protein phosphatase type 1 complex; GO:0000164 | inferred from sequence similarity with EMBL:X14832; protein_id:CAA32941.1	1	0.5752988036	-0.241679066	-0.043806654	-0.140719089	0.5924750445	1.1295697963	0.1838806354	1.0557373455	-2.253643978	-0.857112838	9C5	flap wing
3.3699967094	3.4953185007	3.2706964527	3.4616954933	3.3772771979	3.5216377967	3.5840308402	3.3588677845	3.2155369236	3.5944518634	143175	FBgn0001092	13F17	glycolysis; GO:0006096 | inferred from expression pattern; glycolysis; GO:0006096 | non-traceable author statement	cytoplasm; GO:0005737 | non-traceable author statement	1	-0.430002026	0.5506068849	-1.20699951	0.2875160023	-0.373034184	0.7565482135	1.2447567987	-0.517082835	-1.638607814	1.3262984696	13F17	Glyceraldehyde 3 phosphate dehydrogenase 2
0.8217645584	0.7673831527	0.7672551527	0.3705962825	0.4643056081	0.6286086594	0.3307921961	0.9351236802	0.7537718024	0.5939405305	143176	FBgn0001099	71D2	oogenesis; GO:0007292 | non-traceable author statement; spermatogenesis; GO:0007283 | non-traceable author statement		3	0.8838701184	0.6144570095	0.6138228795	-1.351280782	-0.887031643	-0.073051289	-1.548475807	1.4454671028	0.5470244714	-0.244802061	71D2	gonadal
2.5209170873	2.663342601	2.4306370199	2.6164403318	2.8627202266	2.7916369172	2.5223750095	2.9830885753	2.3473991088	2.5378035959	143178	FBgn0001112	84D3	cuticle biosynthesis; GO:0042335 | non-traceable author statement	extracellular; GO:0005576 | non-traceable author statement	3	-0.535241933	0.1790838743	-0.988035681	-0.056151376	1.1790492575	0.8225355892	-0.52792982	1.7827488029	-1.405509956	-0.450548759	84D3	Glucose dehydrogenase
3.3416138844	3.8287479552	3.8872544971	3.4201750398	3.7958976859	3.5830848165	3.7454013463	3.7220678238	3.2188758249	3.6348949717	143181	FBgn0001145	10B15		cytoplasm; GO:0005737 | inferred from sequence similarity with EMBL:U09114; cytoplasm; GO:0005737 | inferred from sequence similarity with HUGO:GLUL; OMIM:138290	1	-1.232480959	0.9413446714	1.2024288944	-0.881903441	0.79475103	-0.154921961	0.5694121677	0.4652868102	-1.780196989	0.0762797763	10B15	Glutamine synthetase 2
4.0067982828	4.1731043961	4.5528895622	4.2735459917	4.2647242527	4.3113853873	4.4370629153	4.2584231214	4.2455146139	4.2707627307	143184	FBgn0001149	87B7	glutathione conjugation reaction; GO:0006803 | non-traceable author statement		3	-1.885269835	-0.735212504	1.8911173758	-0.040628336	-0.101633343	0.2210425883	1.0901409008	-0.145207581	-0.234473835	-0.059875431	87B7	Glutathione S transferase D1
2.8672302293	2.9458050996	3.9061818029	3.899325915	2.9859114798	3.6047757775	3.0060314771	3.693431814	3.3428618046	2.8544170809	143186	FBgn0001168	66D9	bristle morphogenesis; GO:0008407 | non-traceable author statement; negative regulation of transcription from Pol II promoter; GO:0000122 | non-traceable author statement; periodic partitioning by pai	nucleus; GO:0005634 | inferred from sequence similarity with MGD:Hes1; MGI:MGI:104853; nucleus; GO:0005634 | non-traceable author statement	3	-1.028833221	-0.846500225	1.382054032	1.3661449433	-0.753433365	0.6826413132	-0.706744909	0.8883676568	0.0748699074	-1.058566133	66D9	hairy
1.2443240998	1.3677409532	1.0912593144	1.1358635593	1.1099438547	1.3484060932	1.2267528327	1.3475298177	0.8960880246	1.3113313226	143190	FBgn0001205	95A7	germ-cell migration; GO:0008354 | inferred from mutant phenotype; isoprenoid biosynthesis; GO:0008299 | non-traceable author statement	endoplasmic reticulum membrane; GO:0005789 | non-traceable author statement	3	0.2424973289	1.064699655	-0.777219341	-0.480066132	-0.652743047	0.9358909352	0.1254376538	0.930053193	-2.077449286	0.6888990394	95A7	HMG Coenzyme A reductase
0.7738050836	0.7245128398	0.6194594648	0.6881843912	0.8080771472	0.8315495034	0.6165547351	0.7994578151	0.6678293726	0.7060268434	143191	FBgn0001216	70C5	response to heat shock; GO:0006951 | inferred from sequence similarity with MGD:Hsc70; MGI:MGI:105384; response to heat shock; GO:0006951 | non-traceable author statement		3	0.648589637	0.012480543	-1.34321768	-0.456332698	1.0908655349	1.3937728099	-1.380702786	0.9796343317	-0.719011194	-0.226078499	70C5	Heat shock protein cognate 1
2.8936344035	2.5095195525	2.1112117027	1.7859671485	2.3727893517	2.6525194212	2.4559836103	2.751535313	1.6135959226	2.2622062627	143192	FBgn0001217	87D5--6	response to heat shock; GO:0006951 | inferred from sequence similarity with MGD:Hsc70; MGI:MGI:105384; response to heat shock; GO:0006951 | non-traceable author statement		3	1.3495214659	0.4116971974	-0.560779568	-1.354870802	0.0778676142	0.7608343029	0.2809880991	1.0025836289	-1.775718678	-0.19212326	87D5--6	Heat shock protein cognate 2
3.34473077	3.7248662485	3.872595128	3.8519356225	3.6294189272	3.5242165947	3.6756342274	3.8100664487	3.6048182665	3.606386411	143194	FBgn0001219	88E2	neurotransmitter secretion; GO:0007269 | inferred from genetic interaction with FLYBASE:Csp; FB:FBgn0004179; neurotransmitter secretion; GO:0007269 | inferred from physical interaction with FLYBASE:Cs	nucleus; GO:0005634 | non-traceable author statement	3	-1.985062645	0.374986006	1.2921520233	1.1638887044	-0.217593047	-0.870735511	0.0693319128	0.9039464136	-0.370324795	-0.360589062	88E2	Heat shock protein cognate 4
-0.693147181	-0.420280194	0.3053816496	0.5089547158	-1.266493161	0.1359556362	-0.146835358	-0.309463843	-0.021053409	-0.876212508	143196	FBgn0001229	67A7	response to heat shock; GO:0006951 | inferred from sequence similarity with EMBL:U96099; response to heat shock; GO:0006951 | non-traceable author statement		3	-0.751439716	-0.257154898	1.0573450207	1.4261073878	-1.790027113	0.7504383219	0.2381766634	-0.056416655	0.4660243357	-1.083053347	67A7	Heat shock gene 67Bc
0.7911275889	0.9961336194	2.5697455297	2.1345534704	1.3347761202	1.2233157672	1.9178291719	1.7999639962	1.960094784	1.4451652558	143197	FBgn0001230	95D3	response to heat shock; GO:0006951 | inferred from sequence similarity with MGD:Hsp70-1; MGI:MGI:99517; response to heat shock; GO:0006951 | non-traceable author statement		3	-1.494826599	-1.123887804	1.7234123689	0.9359739811	-0.511146603	-0.712823446	0.5438321013	0.3305663444	0.6203076822	-0.311408026	95D3	Heat shock protein 68
3.6162033372	3.8497303265	4.4720978716	4.398820312	3.704327695	3.96955891	3.9092541989	4.1695790045	3.9347624924	3.7576311618	143198	FBgn0001233	63B10	protein folding; GO:0006457 | inferred from sequence similarity with EMBL:J04988; response to heat shock; GO:0006951 | inferred from sequence similarity with EMBL:J04988	centrosome; GO:0005813 | inferred from direct assay; cytoplasm; GO:0005737 | inferred from sequence similarity with EMBL:J04988	3	-1.26636761	-0.449415743	1.7278243651	1.4714760978	-0.958080509	-0.030217152	-0.241182259	0.6695169127	-0.151946116	-0.771607987	63B10	Heat shock protein 83
1.5362345084	1.4480717208	1.4900911548	1.1733094319	1.7833912196	1.3112845401	1.6736883737	1.7057845408	1.3758230613	1.4674802527	143203	FBgn0001263	59B3	phototransduction; GO:0007602 | inferred from physical interaction with FLYBASE:trp; FB:FBgn0003861	inaD signaling complex; GO:0016027 | inferred from physical interaction with FLYBASE:inaC; FB:FBgn0004784; inaD signaling complex; GO:0016027 | inferred from physical interaction with FLYBASE:ninaE; F	2	0.2120931813	-0.258686577	-0.03430734	-1.725887507	1.5318833092	-0.98911534	0.9460819674	1.1174720312	-0.644486611	-0.155047114	59B3	inactivation no afterpotential D
0.9509762899	1.2749245403	1.1250455457	1.261213723	1.1183590516	1.4496302363	1.6822942787	1.598091736	1.4711332411	1.5678440151	143205	FBgn0001280	99C7			3	-1.658201605	-0.311822656	-0.9347429	-0.36880693	-0.962533002	0.4142811928	1.3812688786	1.0313101095	0.5036510008	0.9055959109	99C7	janus A
1.605429891	1.592410651	1.4527198371	1.3157975304	1.2909841813	1.5158737802	1.5157054348	1.3680684369	1.5422291627	1.4835369087	143206	FBgn0001281	99C7			3	1.2439860861	1.1259019116	-0.141090204	-1.382972029	-1.608028472	0.4317144477	0.4301875588	-0.908876242	0.6707570942	0.1384198485	99C7	janus B
-0.776528789	-1.10512697	-1.31730149	-0.521788929	-0.573345981	-0.724895879	-0.565137613	-2.788092909	0	-0.607989372	143212	FBgn0001491	10B6--7		nucleus; GO:0005634 | inferred from sequence similarity with SWISS-PROT:P12805	1	0.1616443963	-0.27555355	-0.557850501	0.5005742831	0.4319779284	0.2303416802	0.4428991132	-2.514729834	1.1948113838	0.3858850998	10B6--7	lethal (1) 10Bb
0.4498009219	0.7316134614	0.6773988236	0.7091475219	0.6077873316	0.8076887223	0.3205462199	0.4292608458	0.8219800524	0.8478287869	143218	FBgn0001977	35B7			2	-1.038812031	0.4978996573	0.2022695632	0.3753938531	-0.177318916	0.9127347913	-1.743632376	-1.150816185	0.9906648013	1.1316168414	35B7	lethal (2) 35Bg
-1.098612289	0.0758984829	-0.027856955	0.53237396	0.2762533766	-0.210404526	-0.143455391	0.2682639866	0.0800427077	-0.01492565	143223	FBgn0001994	35E2--4		nucleus; GO:0005634 | inferred from sequence similarity	2	-2.460342722	0.2343418268	-0.00370467	1.2816352573	0.6940168247	-0.422524259	-0.268922603	0.6756867366	0.2438499375	0.0259636713	35E2--4	cropped
-0.230523659	-0.3074847	-0.506371273	-0.402992919	-0.471714494	-0.830348302	-0.162259829	-0.183082302	-0.356674944	-0.223143551	143224	FBgn0002023	37B6		nucleus; GO:0005634 | inferred from sequence similarity with SWISS-PROT:P36200; nucleus; GO:0005634 | non-traceable author statement	2	0.6798920656	0.2977776131	-0.689701676	-0.176424273	-0.517629466	-2.298259761	1.0188245392	0.9154401767	0.0535462078	0.7165345748	37B6
1.5149117389	1.1418685938	1.6729513182	1.5654957906	1.1884686178	1.5813549437	1.3423931078	1.6539356827	1.6381873257	1.7343823566	143226	FBgn0002354	87D5			3	0.0554098714	-1.739384535	0.8157738037	0.2987811117	-1.515181347	0.3750830614	-0.774616034	0.724285308	0.6485164235	1.1113323354	87D5	lethal (3) 87Df
1.6591613478	2.0571357842	1.9017794424	2.0036247055	1.7121585831	1.6577656488	1.599699013	1.9099648914	1.6038668674	1.9069230783	143227	FBgn0002431	85E4--5	ubiquitin cycle; GO:0006512 | inferred from physical interaction with FLYBASE:ben; FB:FBgn0000173	cytoplasm; GO:0005737 | inferred from direct assay; nucleus; GO:0005634 | inferred from direct assay	3	-0.823434178	1.4835959062	0.5830060155	1.1733959109	-0.516212896	-0.831524947	-1.16813319	0.630456493	-1.143972429	0.6128233144	85E4--5	hyperplastic discs
-0.403467105	-0.322944084	-0.408216141	-0.320471895	-0.503278418	-0.133531393	-0.502091944	-0.031252544	0.0246926126	-0.611104758	143231	FBgn0002525	25E2	nuclear envelope reassembly; GO:0007084 | inferred from direct assay; nuclear envelope reassembly; GO:0007084 | inferred from sequence similarity with EMBL:D50080; protein_id:BAA08784	lamin filament; GO:0005638 | inferred from sequence similarity with EMBL:D50080; protein_id:BAA08784; lamin filament; GO:0005638 | traceable author statement	2	-0.388836777	-0.008398051	-0.411274053	0.0032820431	-0.860404885	0.8865003548	-0.854799273	1.3697265747	1.6340448236	-1.369840756	25E2	Lamin
-3.238678452	-2.85862306	-1.673976434	-0.743919506	-2.816263786	-0.436717652	-2.538973871	-1.776011112	-2.302585093	-1.93322499	143236	FBgn0002542	84E5	transcription termination; GO:0006353 | inferred from direct assay; transcription termination from Pol II promoter; GO:0006369 | inferred from sequence similarity with NCBI_gi:4507717	nucleoplasm; GO:0005654 | inferred from electronic annotation; nucleus; GO:0005634 | non-traceable author statement	3	-1.322647567	-0.906101966	0.3922859798	1.4116403402	-0.859675657	1.7483375255	-0.555762342	0.280454659	-0.2966772	0.1081462266	84E5	lodestar
2.2767643934	1.7534533704	1.6532717602	1.6718082432	2.8043958457	2.9655951791	3.2938856459	1.4489299321	1.132745295	3.2623428289	143239	FBgn0002565	68F2		extracellular; GO:0005576 | non-traceable author statement; larval serum protein; GO:0005616 | inferred from direct assay	3	0.0630783623	-0.591287939	-0.716558509	-0.693379846	0.722847079	0.9244163314	1.3349221475	-0.972074637	-1.367442902	1.2954799123	68F2	Larval serum protein 2
0.0289875369	0.2152269932	-1.583004655	-1.300934512	-1.234744463	-0.830348302	0.0839344515	-1.02223931	-1.16315081	0.8215729691	143241	FBgn0002569	44D1	glucose metabolism; GO:0006006 | non-traceable author statement		2	0.7711905357	1.0000922467	-1.210064018	-0.863379488	-0.782027148	-0.284995128	0.8387242528	-0.520843003	-0.69403339	1.7453351403	44D1	Larval visceral protein D
4.2967410404	4.2623264399	4.2442476151	3.8604169993	4.2259043155	4.4064690596	4.0724475774	4.067805007	4.4801736958	4.6480167963	143242	FBgn0002570	44D1	glucose metabolism; GO:0006006 | non-traceable author statement		2	0.1791906908	0.0261164813	-0.054297115	-1.761554129	-0.135887082	0.6672547553	-0.818454031	-0.839103923	0.9950888361	1.7416455166	44D1	Larval visceral protein H
0.7438402949	1.0458716794	0.9760099666	-0.693147181	0.8288130457	0.7835911707	1.3249811763	0.8450277119	0.7035099676	1.3493758286	143243	FBgn0002571	44D1	glucose metabolism; GO:0006006 | non-traceable author statement		2	-0.08251889	0.4483618202	0.3255658539	-2.608312467	0.0668377553	-0.012648756	0.9389527172	0.0953382818	-0.153407525	0.9818312093	44D1	Larval visceral protein L
4.4394933343	4.2610906558	4.4278033671	4.5171501997	4.5916605368	4.6839380429	4.539961837	4.6610903261	4.596633855	4.5030196429	143247	FBgn0002593	21C4	protein biosynthesis; GO:0006412 | inferred from sequence similarity with SWISS-PROT:P47955	cytosolic ribosome (sensu Eukarya); GO:0005830 | inferred from sequence similarity with SWISS-PROT:P47955	2	-0.6619318	-2.090027081	-0.755508797	-0.040296498	0.5561511657	1.2948232084	0.1423083367	1.1119295614	0.5959620712	-0.153410167	21C4	Ribosomal protein P2
4.0137297955	4.1654563992	4.2781828795	3.5406883947	3.8356327105	4.3365756159	4.1442529039	4.2142808727	3.8953853643	4.006249426	143249	FBgn0002622	94E9	protein biosynthesis; GO:0006412 | inferred from sequence similarity with SWISS-PROT:P17073	cytosolic small ribosomal subunit (sensu Eukarya); GO:0005843 | inferred from sequence similarity with SWISS-PROT:P17073	3	-0.122495359	0.5115372728	0.9825968311	-2.09923297	-0.866724523	1.2266074358	0.4229324558	0.7155641779	-0.617031118	-0.153754204	94E9	Ribosomal protein S3
4.7336689361	4.6726913869	4.980138323	4.891762556	4.8608689285	4.9194847358	4.7285515568	4.8124316277	4.8189365755	4.6992000853	143250	FBgn0002626	99C7	protein biosynthesis; GO:0006412 | inferred from sequence similarity with SGD:RPL32; SGDID:S0000188	cytosolic large ribosomal subunit (sensu Eukarya); GO:0005842 | inferred from sequence similarity with SGD:RPL32; SGDID:S0000188; ribosome; GO:0005840 | non-traceable author statement	3	-0.764850697	-1.361982746	1.6487387598	0.7833054414	0.4807748326	1.0547791599	-0.814963423	0.006445099	0.0701458032	-1.102392231	99C7	Ribosomal protein L32
0.0695260626	0.4564315517	0.2876820725	0.0850624385	0.2682639866	0.4158278951	0.3327057538	0.5108256238	-0.133531393	0.1413709532	143258	FBgn0002723	10D3--4		nucleus; GO:0005634 | inferred from sequence similarity with EMBL:AB012600; protein_id:BAA33450	1	-0.863505985	1.0577912471	0.2198142305	-0.786355371	0.1233878017	0.8561614042	0.4433930549	1.327901605	-1.871849722	-0.506738265	10D3--4	Resistance to Juvenile Hormone
5.6909554611	5.5369108432	5.8049868244	5.5909695442	5.5530476712	5.7228306696	5.5678166971	5.5961662129	5.8558277651	5.5242422316	143265	FBgn0002773	99D4		myosin; GO:0016459 | inferred from sequence similarity	3	0.3965286936	-0.914828553	1.3672594902	-0.454635459	-0.777458311	0.6678772565	-0.651731951	-0.410397048	1.800060304	-1.022674422	99D4	Myosin light chain 2
1.1619245681	1.074427313	0.8504326592	1.1711829815	1.095577385	1.2174734915	0.9371248188	1.0195196998	0.9571127264	1.2194086125	143270	FBgn0002787	60C8	proteolysis and peptidolysis; GO:0006508 | inferred from direct assay; proteolysis and peptidolysis; GO:0006508 | inferred from sequence similarity with HUGO:PSMD7; OMIM:157970; proteolysis and peptid	19S proteasome regulatory particle; GO:0005838 | inferred from direct assay; 19S proteasome regulatory particle; GO:0005838 | inferred from sequence similarity with HUGO:PSMD7; OMIM:157970; 19S protea	2	0.721944687	0.0316284232	-1.735594474	0.7949896455	0.1984935281	1.1602021533	-1.051630072	-0.401569377	-0.893933951	1.1754694372	60C8	Mov34
-0.103184236	-0.201866153	0.1478514464	0.8781908856	1.4564261849	1.6125580398	1.3528464271	0.0299647887	0.3914788661	0.3651573846	143273	FBgn0002856	25F5	oviposition; GO:0018991 | non-traceable author statement; post-mating behavior; GO:0045297 | non-traceable author statement	extracellular; GO:0005576 | non-traceable author statement; extracellular; GO:0005576 | non-traceable author statement	2	-1.022944372	-1.167955511	-0.654052364	0.4191671034	1.2688725236	1.4983052191	1.1166641029	-0.827284494	-0.296046654	-0.334725554	25F5	Accessory gland-specific peptide 26Ab
2.5389738711	3.0235286251	2.3458327147	2.8754636748	3.0314503562	3.4547786549	3.58454248	2.4849066498	4.0212510326	4.2480702978	143275	FBgn0002863	95E5		extracellular; GO:0005576 | non-traceable author statement	3	-0.95543802	-0.211013523	-1.252161985	-0.438486631	-0.198843318	0.4515185925	0.6508755678	-1.03850183	1.3217936461	1.6702575006	95E5	Accessory gland-specific peptide 95EF
0.424883194	1.1822328177	1.6311778991	0.539385833	0.0828360056	1.6234024528	1.1907275776	0.7212652467	0.3483066943	0.4125322753	143277	FBgn0002869	92E8	metal ion homeostasis; GO:0006875 | non-traceable author statement		3	-0.70716508	0.6633119864	1.4757094828	-0.499964554	-1.326123369	1.4616392695	0.678683848	-0.170841045	-0.845735608	-0.729514931	92E8	Metallothionein B
-0.673729095	-1.047968556	-0.786673239	-0.595291391	-0.808660068	-1.05121005	-0.815549162	-3.174258759	-0.85566611	-1.520884515	143281	FBgn0002926	65B5		extracellular; GO:0005576 | non-traceable author statement	3	0.6022308911	0.1114880345	0.4541264351	0.7050868082	0.4252949504	0.1072374405	0.4162612321	-2.676731373	0.363655594	-0.508650013	65B5	nudel
5.3114658394	5.3404326421	5.1647604634	5.2242381503	5.3903992004	5.3948389335	5.091001836	5.3252786645	5.2565545361	5.1127565264	143283	FBgn0002940	92B2	photoreceptor morphogenesis; GO:0008594 | inferred from mutant phenotype; rhabdomere development; GO:0042052 | inferred from mutant phenotype	cytoplasmic vesicle; GO:0016023 | inferred from direct assay; inaD signaling complex; GO:0016027 | inferred from physical interaction with FLYBASE:inaD; FB:FBgn0001263; inaD signaling complex; GO:0016	3	0.4566792073	0.7197077471	-0.875456108	-0.335378237	1.1734212966	1.2137356023	-1.545209836	0.5821044145	-0.041934329	-1.347669758	92B2	neither inactivation nor afterpotential E
3.8362847458	4.4095563762	3.8667267305	4.2112471224	4.6114684918	4.6536366732	4.4413547439	4.3752577456	4.2256164597	4.3741717919	143289	FBgn0003034	70A4	negative regulation of female receptivity, post-mating; GO:0045434 | traceable author statement; oviposition; GO:0018991 | traceable author statement; post-mating behavior; GO:0045297 | traceable auth	extracellular; GO:0005576 | non-traceable author statement; extracellular; GO:0005576 | non-traceable author statement	3	-1.687230195	0.3962307464	-1.576593836	-0.324491443	1.1300469409	1.2833002231	0.5117966554	0.2715780451	-0.272268463	0.2676313261	70A4	Accessory gland peptide 70A
0.4626235219	0.5065152723	0.9392396649	0.8820668595	0.6314536116	0.6813592248	0.4895482253	0.6618946371	0.0990909026	0.302442488	143293	FBgn0003041	66A17	cytokinesis; GO:0016288 | inferred from mutant phenotype; cytokinesis; GO:0016288 | non-traceable author statement	nucleus; GO:0005634 | non-traceable author statement	3	-0.408019032	-0.234148317	1.4800257284	1.2535440676	0.2607765406	0.4584702885	-0.301360779	0.3813641865	-1.848100043	-1.042552642	66A17	pebble
-0.3074847	-0.779181518	-0.349673748	-0.580879879	-0.54944046	-0.284451052	-2.028148247	-0.68803208	-1.443452775	-0.777454287	143298	FBgn0003065	100C1			3	0.8521629201	-0.000653843	0.7758861114	0.3578708611	0.4147125915	0.8938072142	-2.25875634	0.1641421994	-1.201640666	0.0024689502	100C1
3.0332547129	3.7327099057	4.6579913305	4.5735541289	4.8196610257	4.5186621788	4.4395367977	4.4323998291	3.877259013	4.2874503862	143299	FBgn0003067	55D3	gluconeogenesis; GO:0006094 | non-traceable author statement		2	-2.229871347	-0.934436232	0.7792433024	0.6228602815	1.0786657706	0.5211969293	0.374651735	0.3614336191	-0.666722172	0.0929781124	55D3	Phosphoenolpyruvate carboxykinase
0.8654184015	0.5540343781	0.9985288301	0.7185233981	-0.039220713	0.8845420336	1.0302485459	0.8540775474	0.6549259677	1.0213538055	143300	FBgn0003068	3B2	mating behavior; GO:0007617 | inferred from mutant phenotype; regulation of sleep; GO:0045187 | inferred from mutant phenotype	cytoplasm; GO:0005737 | non-traceable author statement; nucleus; GO:0005634 | non-traceable author statement; nucleus; GO:0005634 | non-traceable author statement	1	0.3463501263	-0.623721556	0.7610363262	-0.111279914	-2.471921595	0.4059270234	0.8598544919	0.311019343	-0.309408467	0.8321442207	3B2	period
3.7658404953	3.3564187683	3.3612144734	3.2492993882	3.3881496663	3.2444826536	3.4407554198	3.63953358	3.4440173788	3.6707798368	143301	FBgn0003075	23A2	glycolysis; GO:0006096 | non-traceable author statement	cytoplasm; GO:0005737 | non-traceable author statement	2	1.7343137388	-0.557763731	-0.530915797	-1.157453248	-0.380123729	-1.184418912	-0.085619421	1.0272060901	-0.067357902	1.2021329114	23A2	Phosphoglycerate kinase
0.3022808719	0.4478443311	0.1232326404	0.135545492	0.6014628979	-0.107098136	0.3697470255	0.1316284425	-0.021053409	0.1578612592	143302	FBgn0003079	3A1	dorsal/ventral axis determination, follicular epithelium; GO:0008069 | inferred from mutant phenotype; signal transduction; GO:0007165 | inferred from genetic interaction; signal transduction; GO:0007	cytoplasm; GO:0005737 | traceable author statement; extrinsic plasma membrane protein; GO:0019897 | traceable author statement	1	0.4082099967	1.0824026197	-0.421070906	-0.364042626	1.7939033291	-1.48787236	0.7206866534	-0.382184857	-1.089347071	-0.26068478	3A1	pole hole
2.4414941569	2.316769728	2.3840004845	2.1377338009	2.2870098812	1.9671802477	2.1735548333	2.5430142806	2.1051498984	2.4353727147	143310	FBgn0003134	96A2	protein amino acid dephosphorylation; GO:0006470 | inferred from sequence similarity	protein phosphatase type 1 complex; GO:0000164 | inferred from sequence similarity	3	0.9020245952	0.2091184721	0.5826187019	-0.785514987	0.0437877487	-1.733024648	-0.586511369	1.4660192833	-0.966534742	0.8680169448	96A2	Protein phosphatase 1alpha at 96A
1.1921383467	1.1931618882	0.8331466808	0.8820668595	1.006629899	0.990398704	0.7918032439	1.1884686178	1.1305056524	0.9829546523	143311	FBgn0003139	6A1	protein amino acid dephosphorylation; GO:0006470 | inferred from sequence similarity; regulation of cell cycle; GO:0000074 | inferred from genetic interaction with SGD:SIT4; SGDID:S0002205	cytoplasm; GO:0005737 | inferred from direct assay; cytoplasm; GO:0005737 | non-traceable author statement	1	1.1362993307	1.1430217373	-1.221482797	-0.900185302	-0.082081329	-0.18868442	-1.493017839	1.1121973194	0.7315086941	-0.237575394	6A1	Protein phosphatase V
-0.040821995	-0.279353648	-0.298731909	-0.381014012	-0.103462982	0.1895767277	-0.375951048	-0.149035579	-0.133531393	0.164431992	143312	FBgn0003140	55A2	protein amino acid dephosphorylation; GO:0006470 | inferred from direct assay; protein amino acid dephosphorylation; GO:0006470 | inferred from sequence similarity	cytoplasm; GO:0005737 | inferred from direct assay; nucleus; GO:0005634 | inferred from direct assay	2	0.49239507	-0.682506169	-0.777954893	-1.183240078	0.183853321	1.6272370915	-1.158302158	-0.040617101	0.0357496523	1.5033852648	55A2	Protein phosphatase Y at 55A
2.1021810286	2.1428032954	2.0670702499	2.2114247067	2.0441675753	2.1874684024	2.1199110512	2.4275245473	1.9636097262	2.2675334549	143313	FBgn0003150	57B7	ATP-dependent proteolysis; GO:0006510 | non-traceable author statement; ubiquitin-dependent protein catabolism; GO:0006511 | non-traceable author statement	20S core proteasome; GO:0005839 | inferred from sequence similarity with SWISS-PROT:P21670; 26S proteasome; GO:0005837 | non-traceable author statement	2	-0.393937677	-0.081315107	-0.664144704	0.4467844724	-0.840400082	0.2624205254	-0.257490215	2.1098548278	-1.460360608	0.8785885662	57B7	Proteasome 29kD subunit
1.2527629685	1.4276357013	1.3917738269	1.9389737051	1.6835458846	1.6476719457	1.4375876555	1.5925663466	1.3105825394	1.4577533251	143314	FBgn0003151	31A3	ATP-dependent proteolysis; GO:0006510 | non-traceable author statement; ubiquitin-dependent protein catabolism; GO:0006511 | non-traceable author statement	20S core proteasome; GO:0005839 | inferred from sequence similarity with SWISS-PROT:P18420; 26S proteasome; GO:0005837 | non-traceable author statement	2	-1.281215898	-0.423846966	-0.599671158	2.0831494724	0.8308337216	0.6549503795	-0.37505436	0.3847777352	-0.997737147	-0.276185781	31A3	Proteasome 35kD subunit
0.7221347174	0.6325225587	0.2470317665	0.1188209185	0.5144553918	0.4362367668	0.6931471806	0.5590724573	0.601579987	0.1667691438	143316	FBgn0003187	36C6	actin filament organization; GO:0007015 | inferred from direct assay; nurse cell/oocyte transport; GO:0007300 | inferred from mutant phenotype		2	1.1530847505	0.7445957312	-1.012629605	-1.597067302	0.2063970989	-0.150155515	1.0209476535	0.4097800058	0.6035467824	-1.3784996	36C6	quail
0.9415685391	0.6980371659	0.0977422848	1.0356127367	0.7731898882	0.8160453169	1.0504826992	0.3930425881	0.7635279773	0.5939405305	143318	FBgn0003206	64A7			3	0.7640506221	-0.062012221	-2.098223365	1.0830502494	0.192907179	0.3382735717	1.1334894324	-1.09655937	0.1601338016	-0.4151099	64A7	Ras oncogene at 64B
0.5340824859	0.7318163217	0.8069540678	0.3988425673	0.3911176597	0.786123637	0.8167611365	0.6458942957	0.0606246218	0.5836629477	143320	FBgn0003248	91D2	G-protein coupled receptor protein signaling pathway; GO:0007186 | inferred from sequence similarity; phototransduction; GO:0007602 | inferred from genetic interaction with FLYBASE:ninaE; FB:FBgn00029	integral membrane protein; GO:0016021 | inferred from sequence similarity; integral membrane protein; GO:0016021 | non-traceable author statement	3	-0.173070839	0.6514456833	0.9647573268	-0.736998336	-0.76920989	0.8778979671	1.0056511381	0.2931654236	-2.147309743	0.0336712688	91D2	Rhodopsin 2
1.4572460971	1.38996409	1.174020482	0.6319035553	0.9762734365	1.4002984092	1.2076526613	1.2150226405	1.0986122887	1.3348053912	143321	FBgn0003250	73C5--D1	G-protein coupled receptor protein signaling pathway; GO:0007186 | inferred from sequence similarity; phototransduction; GO:0007602 | inferred from direct assay	integral membrane protein; GO:0016021 | inferred from sequence similarity; integral membrane protein; GO:0016021 | non-traceable author statement	3	1.0935137021	0.8196653399	-0.059259145	-2.265760392	-0.864120755	0.8617276461	0.0776291203	0.1076260962	-0.366182364	0.5951607509	73C5--D1	Rhodopsin 4
0.6632942174	0.7060505854	0.7744501278	0.679029299	0.7925810775	0.7827593392	0.5411967216	1.017834449	0.9436897061	0.7783049889	143323	FBgn0003263	84D3	eye morphogenesis (sensu Drosophila); GO:0007456 | inferred from mutant phenotype; leg morphogenesis; GO:0007480 | inferred from mutant phenotype	nucleus; GO:0005634 | inferred from sequence similarity with MGD:Zfp38; MGI:MGI:99182	3	-0.76484159	-0.452278623	0.047744296	-0.649813022	0.1802874399	0.108487336	-1.657414026	1.8269629036	1.2849406991	0.0759245851	84D3	rotund
-1.041453875	-1.026041596	-0.252590753	-0.822681233	-0.279171383	-1.456675158	-2.092745507	-2.408533671	-1.878770846	-2.011192441	143328	FBgn0003292	68C12			3	0.3747702242	0.394999368	1.4101800763	0.661916806	1.3752920894	-0.170221924	-1.005086031	-1.419568806	-0.724236964	-0.89804484	68C12	rotated abdomen
1.3178265618	1.3363671872	1.2385334794	1.2167619604	1.0505037103	1.3875755913	1.2547360043	1.0611644011	0.8109302162	1.2009943956	143329	FBgn0003301	12F4	molting cycle (sensu Insecta); GO:0007591 | inferred from genetic interaction with FLYBASE:Itp-r83A; FB:FBgn0010051	integral plasma membrane protein; GO:0005887 | non-traceable author statement	1	0.7608955901	0.8691754429	0.2978128649	0.17066414	-0.800307364	1.1682397067	0.3924378835	-0.738047435	-2.199450178	0.0785793492	12F4	rutabaga
0.4446858213	0.4140858512	0.7989540252	0.704761713	0.2831262559	0.5139457511	0.638695861	0.4603417183	0.3886579898	0.2830244022	143330	FBgn0003310	21E2	EGF receptor ligand processing; GO:0007174 | inferred from genetic interaction with FLYBASE:rho; FB:FBgn0004635, FLYBASE:spi; FB:FBgn0005672; regulation of EGF receptor signaling pathway; GO:0042058 |	Golgi apparatus; GO:0005794 | inferred from direct assay; endoplasmic reticulum; GO:0005783 | inferred from direct assay; plasma membrane; GO:0005886 | inferred from direct assay	2	-0.279741704	-0.456814787	1.7703048378	1.22524146	-1.214639684	0.1210452649	0.8429376857	-0.189145604	-0.603958388	-1.215229082	21E2	Star
1.3764420647	1.4803003347	1.1408618352	0.9397751771	0.9864949905	0.9162907319	1.0112003509	1.2335685212	0.9360933592	1.2447650586	143333	FBgn0003326	49D3	eye morphogenesis (sensu Drosophila); GO:0007456 | inferred from genetic interaction with FLYBASE:hh; FB:FBgn0004644; neurogenesis; GO:0007399 | inferred from genetic interaction with FLYBASE:N; FB:FB	extracellular; GO:0005576 | non-traceable author statement; fibrinogen; GO:0005577 | inferred from sequence similarity with NCBI_gi:4758348	2	1.2467084417	1.7649167161	0.0712640193	-0.932072259	-0.698960405	-1.04924958	-0.57569124	0.5338306671	-0.950442953	0.5896965921	49D3	scabrous
-0.170625517	-1.153874967	-0.934309237	-0.866166345	-0.962810748	-1.217002305	-1.205510084	-0.84218276	0.0606246218	-1.083851873	143335	FBgn0003334	85E1	gene silencing; GO:0016458 | inferred from genetic interaction with FLYBASE:ph-p; FB:FBgn0004861; gene silencing; GO:0016458 | inferred from mutant phenotype	nucleus; GO:0005634 | non-traceable author statement	3	1.5267316364	-0.724064355	-0.221447583	-0.065458937	-0.28669154	-0.86857169	-0.842264383	-0.010557145	2.0560956602	-0.563771664	85E1	Sex comb on midleg
-0.356674944	-0.125163143	-0.010989122	-0.21511138	-0.151880531	0.0451204353	-0.277455541	-0.572519193	0.0953101798	0.008474627	143337	FBgn0003345	13F4--7	neurogenesis; GO:0007399 | non-traceable author statement	nucleus; GO:0005634 | inferred from sequence similarity with MGD:Tead4; MGI:MGI:106907; nucleus; GO:0005634 | non-traceable author statement	1	-0.970251802	0.1495903071	0.7018596788	-0.285496901	0.0203560461	0.9732663381	-0.587060866	-2.014308639	1.2160383657	0.7960074724	13F4--7	scalloped
3.478281872	4.1393137892	3.4168255391	3.9810686808	4.065056178	3.9791370904	4.2193133354	4.3732908701	4.2127446914	3.3822536447	143339	FBgn0003357	99C2	digestion; GO:0007586 | non-traceable author statement		3	-1.225520863	0.5890482912	-1.394221894	0.154656721	0.3852070434	0.1493543987	0.8086514678	1.2313283123	0.7906201768	-1.489123655	99C2	Serine protease 2
0.8803587226	0.8564722367	0.4897254517	0.7920512546	0.993251773	-0.507594603	-0.112039194	0.1386464933	0.1177830357	0.5854197999	143341	FBgn0003358	99C2	digestion; GO:0007586 | non-traceable author statement		3	0.9209741369	0.8728315024	0.1336622329	0.7429925721	1.1485073478	-1.876412202	-1.079179849	-0.573928912	-0.615978706	0.3265318757	99C2	Serine protease 3
-1.292768303	-0.505935638	-1.148966175	-0.410148957	-1.543479945	-1.093769664	-1.440361582	-0.730887509	-0.364643114	-0.973449146	143343	FBgn0003371	3A9--B2	circadian rhythm; GO:0007623 | inferred from mutant phenotype; segment polarity determination; GO:0007367 | inferred from mutant phenotype		1	-0.799442919	1.0380611382	-0.463619299	1.2617534467	-1.384934193	-0.334717924	-1.144120081	0.5127271091	1.3680240382	-0.053731317	3A9--B2	shaggy
-1.446918983	-1.511457504	-1.107580959	-0.743919506	-1.522426535	-1.995671659	-0.925140347	-0.15605363	-0.492476485	-2.163748648	143344	FBgn0003371	3A9--B2	circadian rhythm; GO:0007623 | inferred from mutant phenotype; segment polarity determination; GO:0007367 | inferred from mutant phenotype		1	-0.374602434	-0.475177905	0.1542147886	0.7209371298	-0.492271812	-1.229767035	0.4385263914	1.6370549174	1.1127806325	-1.491694672	3A9--B2	shaggy
0.3784364357	0.5049259016	0.6369526222	0.7454913245	0.7200546335	0.5990498572	0.6341731781	0.8079685047	0.5738004229	0.3992500477	143355	FBgn0003447	7D2	oogenesis; GO:0007292 | traceable author statement		1	-1.564668507	-0.671449035	0.2608723798	1.0273305328	0.847706502	-0.006782223	0.2412450251	1.4685201102	-0.18508392	-1.417690865	7D2	singed
3.8716175908	3.8197190551	3.7669337111	3.7707103564	3.93511789	3.8859035942	3.7432928758	3.8371889315	3.7588718259	3.6130256065	143358	FBgn0003462	68A4	superoxide metabolism; GO:0006801 | non-traceable author statement	cytoplasm; GO:0005737 | non-traceable author statement	3	0.7853091384	0.2143269293	-0.366411851	-0.324861598	1.4839327242	0.9424822391	-0.626505823	0.4065286644	-0.45510786	-2.059692563	68A4	Superoxide dismutase
0.1414995623	0.1047109541	0.3664629503	-0.025063969	0.306816027	0.1527627546	-0.122401982	-0.043249984	0	0.2929871247	143359	FBgn0003463	13E1--3	BMP receptor signaling pathway; GO:0030509 | non-traceable author statement; ectoderm development; GO:0007398 | non-traceable author statement; negative regulation of TGFbeta receptor signaling pathwa	plasma membrane; GO:0005886 | inferred from sequence similarity	1	0.1448271228	-0.076736477	1.4996948552	-0.858320791	1.1404644383	0.2126609864	-1.444550106	-0.967848147	-0.707370174	1.0571782923	13E1--3	short gastrulation
-0.390866309	-1.399366443	0.2340726218	0.5172565141	0.0574109072	0.5169606123	0.0581819554	-0.462623522	0.2119702507	-0.468523244	143360	FBgn0003464	19F3	optokinetic behavior; GO:0007634 | non-traceable author statement		1	-0.477377168	-2.207205904	0.5945486399	1.080279497	0.2915298297	1.0797719518	0.2928523693	-0.600458648	0.5566375723	-0.61057814	19F3	small optic lobes
2.183801557	2.1498223384	2.209549111	2.1367621957	2.2916160616	2.2892148584	2.050216785	2.4030668065	2.0476928434	2.0671320472	143361	FBgn0003471	16B12--C1	neuromuscular synaptic transmission; GO:0007274 | inferred from mutant phenotype; plasma membrane organization and biogenesis; GO:0007009 | traceable author statement	plasma membrane; GO:0005886 | inferred from direct assay; spectrin; GO:0008091 | inferred from sequence similarity with MGD:Spnb2; MGI:MGI:98388	1	0.0077620413	-0.280772129	0.2263971195	-0.39167219	0.9232677509	0.9028779597	-1.126571617	1.8696505554	-1.148003641	-0.98293585	16B12--C1	beta Spectrin
1.8302257501	1.6005752252	1.9607136917	2.261144095	2.0435788205	1.8450166459	1.8091512119	1.9078316405	1.7404661748	1.9859883726	143364	FBgn0003498	87F3		chromatin; GO:0005717 | inferred from direct assay; nuclear speck; GO:0016607 | inferred from direct assay; nucleus; GO:0005634 | inferred from direct assay; ribonucleoprotein complex; GO:0030529 | in	3	-0.377959289	-1.64985566	0.3447350726	2.0086386929	0.8036752675	-0.296041397	-0.494678502	0.0518531423	-0.875083683	0.4847163549	87F3	squid
0.7777045686	0.6767802031	2.3612685948	2.012407698	1.3990333869	1.7573189792	1.6963024358	2.040326643	1.4518089682	1.4010005085	143365	FBgn0003499	90E1--2	central nervous system development; GO:0007417 | inferred from mutant phenotype; muscle development; GO:0007517 | inferred from mutant phenotype	nucleus; GO:0005634 | inferred from sequence similarity	3	-1.453478277	-1.641618761	1.4985591384	0.8482220487	-0.295213825	0.3726925283	0.258947131	0.9002677943	-0.196831007	-0.29154677	90E1--2	stripe
-0.263965546	-0.006514681	-0.133531393	0.2900157958	-0.719122667	-0.198069914	-0.175890666	-0.231111721	-0.780158558	-0.139390264	143366	FBgn0003501	64B12--13	ring canal formation; GO:0007301 | inferred from mutant phenotype; ring canal stabilization; GO:0008335 | inferred from mutant phenotype		3	-0.089924168	0.7312802854	0.3261284548	1.6771390153	-1.541762579	0.1202665674	0.1910128694	0.0148713914	-1.736451943	0.3074401064	64B12--13	Src oncogene at 64B
-0.230523659	-0.432714751	-0.441832752	-0.741003202	-0.281639758	-0.258971967	-0.267909565	-0.405465108	-0.405465108	-1.040744906	143367	FBgn0003510	99C7	actin filament organization; GO:0007015 | inferred from mutant phenotype; cellularization; GO:0007349 | traceable author statement	cytosol; GO:0005829 | inferred from direct assay; plasma membrane; GO:0005886 | inferred from direct assay	3	0.8639413049	0.0703087632	0.0345191405	-1.139772971	0.663302397	0.7522771226	0.7171956111	0.1772679906	0.1772679906	-2.31630735	99C7	Serendipity alpha
-0.677273831	0.0382212128	-0.389204587	0.0762273654	0.1670540847	0.0929764565	0.3566749439	-0.041890942	0.3184537311	-0.033901552	143370	FBgn0003575	1B13		nucleus; GO:0005634 | non-traceable author statement	1	-2.130638951	0.1514635189	-1.211829605	0.2726857906	0.5623815502	0.3261077428	1.1671855035	-0.104057672	1.0452772878	-0.078575166	1B13	suppressor of sable
0.6480267453	0.6351233404	0.4394880853	-0.040409538	0.2780201615	0.1014694602	0.4399512842	0.4317330349	0.1361321743	0.1730191641	143371	FBgn0003598	87E1		nucleus; GO:0005634 | non-traceable author statement	3	1.3980491657	1.3423320859	0.4975763601	-1.574628188	-0.199644358	-0.961992718	0.4995764592	0.4640899457	-0.812318641	-0.653040111	87E1	Suppressor of variegation 3-7
1.649789208	1.2674962	1.7779279901	1.9035508752	1.8059039766	1.8695591853	1.8718021769	2.0728058173	1.3925249109	1.7035868767	143373	FBgn0003659	6F10--7A1	meiotic recombination; GO:0007131 | traceable author statement; oogenesis; GO:0007292 | traceable author statement; sex determination, primary response to X:A ratio; GO:0007541 | traceable author stat	spliceosome complex; GO:0005681 | inferred from electronic annotation	1	-0.336634034	-1.911715467	0.1913092245	0.7088867626	0.3065727947	0.5688379558	0.578079282	1.4062322831	-1.39658598	-0.114982821	6F10--7A1	Sex lethal
1.5040773968	1.2220873114	1.7939891246	1.8298053366	1.8105217457	1.6200608998	1.650680871	1.9152093496	1.4759065198	1.5721557446	143374	FBgn0003676	94A12	protein folding; GO:0006457 | non-traceable author statement	chaperonine-containing T-complex; GO:0005832 | inferred from sequence similarity with MGD:Tcp1; MGI:MGI:98535	3	-0.650539224	-2.005661157	0.7426506834	0.9147678502	0.8220992835	-0.093172859	0.0539734296	1.3251824607	-0.785916229	-0.323384238	94A12	Tcp1-like
-1.041453875	-0.94260804	-0.852777326	0.1674134737	-1.563500817	-1.355522702	-1.454658104	-1.010319682	-0.087011377	-0.844831768	143376	FBgn0003715	60F3--5			2	-0.256476842	-0.079101724	0.0820961017	1.91278998	-1.193270373	-0.820061498	-0.997956233	-0.200607708	1.4562341899	0.0963541061	60F3--5	Tyrosine kinase-related protein
1.2156688441	1.2378094188	1.3413429733	1.283008535	1.0116009117	1.2837787976	1.3108299968	1.5925663466	1.1977031913	1.3416313562	143377	FBgn0003716	25C8--9	TGFbeta receptor signaling pathway; GO:0007179 | inferred from genetic interaction; anterior/posterior pattern formation, imaginal disc; GO:0007448 | inferred from mutant phenotype; dorsal closure; GO	plasma membrane; GO:0005886 | inferred from sequence similarity with FLYBASE:babo; FB:FBgn0011300; plasma membrane; GO:0005886 | inferred from sequence similarity with HUGO:TGFBR2; OMIM:190182; plasma	2	-0.452613745	-0.300606175	0.4102102476	0.0097113281	-1.853655547	0.0149996165	0.2007214022	2.1350008276	-0.575958115	0.4121901599	25C8--9	thickveins
2.6120862128	2.4236284393	2.2638999507	2.0990500131	2.3501535099	2.5225987513	2.4302069884	2.7899633603	1.9867321436	1.9318297205	143383	FBgn0003861	99C1--2	calcium ion transport; GO:0006816 | inferred from sequence similarity; light-induced release of calcium, from internal store; GO:0008377 | inferred from direct assay	rhabdomere; GO:0016028 | inferred from direct assay	3	0.9859396077	0.3004816463	-0.280482259	-0.880073882	0.0332388876	0.6604561225	0.3244091224	1.6329137524	-1.288596048	-1.488286951	99C1--2	transient receptor potential
-1.329135947	0.3101549283	0.6709240438	0.6501811447	0.1650797504	0.0824436692	0.4723051262	0.6717559906	-0.216223108	-0.025863511	143384	FBgn0003862	88A10--12	positive regulation of transcription by homeotic gene (trithorax group); GO:0006339 | non-traceable author statement	nucleus; GO:0005634 | non-traceable author statement	3	-2.441855676	0.2732747153	0.8708106403	0.8364545193	0.0329890952	-0.103879681	0.541841409	0.8721885801	-0.59855653	-0.283267073	88A10--12	trithorax
1.6540287958	1.7176514971	1.4981072298	1.2868870143	1.5376940076	1.5371428916	1.2321436813	1.0358465931	1.0916436194	1.30933332	143387	FBgn0003867	93F1			3	1.1328302146	1.4058564449	0.4637187734	-0.442697615	0.6335988395	0.6312338169	-0.677619515	-1.519995788	-1.280552139	-0.346373032	93F1	torso-like
3.0045171031	3.7175853333	3.2752899141	3.3616401633	3.281935981	3.4487466969	3.6520243617	3.6678422247	2.9613995945	3.3250092759	143389	FBgn0003886	85E5		microtubule; GO:0005874 | inferred from sequence similarity	3	-1.397044928	1.331625504	-0.360889155	-0.030456019	-0.33545691	0.3028711619	1.0807458868	1.1412754872	-1.562041019	-0.170630009	85E5	alpha-Tubulin at 85E
2.2933425116	2.2223930313	2.2495551846	2.3436651187	2.1422029164	2.4628707614	2.1356511453	2.1846097312	1.9132393668	2.2313326339	143392	FBgn0003888	60C6	axon guidance; GO:0007411 | inferred from mutant phenotype; axonogenesis; GO:0007409 | inferred from mutant phenotype; larval behavior (sensu Insecta); GO:0007627 | inferred from mutant phenotype; lig	microtubule; GO:0005874 | inferred from direct assay	2	0.5205008023	0.031088051	0.2184538232	0.8676284412	-0.522067018	1.6899144009	-0.567261435	-0.229542877	-2.101468027	0.0927538377	60C6	beta-Tubulin at 60D
1.1606476796	1.4900406714	0.9108112661	1.5703667208	1.5817863811	0.277868451	0.6887321624	1.1036691895	1.7047480922	1.3461370393	143393	FBgn0003889	85D14--15	microtubule-based process; GO:0007017 | inferred from sequence similarity	microtubule; GO:0005874 | inferred from sequence similarity; microtubule; GO:0005874 | inferred from sequence similarity	3	-0.05040754	0.6767780318	-0.601959758	0.8541101112	0.8793207636	-1.999278143	-1.092233456	-0.1761963	1.1507776084	0.359088683	85D14--15	beta-Tubulin at 85D
1.4081134085	1.6326947746	1.6395801298	1.3721764796	1.6112544434	1.575005716	1.5718748109	1.6710876497	1.293584963	1.6911885625	143394	FBgn0003891	57C8--9	mitochondrial rRNA, mitochondrial export; GO:0019090 | inferred from mutant phenotype; pole cell determination; GO:0007278 | non-traceable author statement		2	-1.003028121	0.6229070572	0.6727559891	-1.26320606	0.4676822966	0.2052469841	0.1825797036	0.9008656754	-1.832196773	1.0463932487	57C8--9	tudor
3.6585213129	3.9487592453	3.9147870391	3.8416607054	3.9262844621	4.0573414531	3.96746188	4.0397103587	3.9547099266	3.7810900576	143397	FBgn0003941	24D6	protein biosynthesis; GO:0006412 | inferred from sequence similarity with PIR:S11248; ubiquitin cycle; GO:0006512 | inferred from sequence similarity	cytosolic large ribosomal subunit (sensu Eukarya); GO:0005842 | inferred from direct assay; cytosolic large ribosomal subunit (sensu Eukarya); GO:0005842 | inferred from sequence similarity with PIR:S	2	-2.083213119	0.3303602132	0.0478526508	-0.560254524	0.143463425	1.2333129014	0.4858884041	1.0866954728	0.3798451499	-1.063950574	24D6	Ribosomal protein L40
4.3645961915	4.6237773559	4.7135840711	4.5180738436	4.564442884	4.7693261244	4.5340133206	4.7858148526	4.5617406281	4.5038676196	143398	FBgn0003942	31D8	protein biosynthesis; GO:0006412 | inferred from sequence similarity with NCBI_gi:4506713	cytosolic small ribosomal subunit (sensu Eukarya); GO:0005843 | inferred from sequence similarity; cytosolic small ribosomal subunit (sensu Eukarya); GO:0005843 | inferred from sequence similarity wit	2	-1.748907473	0.2276713496	0.9125592806	-0.578449436	-0.224827816	1.337661785	-0.456891094	1.4634088511	-0.245435879	-0.686789568	31D8	Ribosomal protein S27A
4.5719783216	4.8083304485	4.7090870371	4.5188786219	4.4371817807	4.8330205914	4.3004868451	4.0485063106	4.4227486242	4.5475803065	143399	FBgn0003943	63F5	response to heat shock; GO:0006951 | inferred from expression pattern; ubiquitin cycle; GO:0006512 | inferred from sequence similarity	cytoplasm; GO:0005737 | non-traceable author statement; nucleus; GO:0005634 | non-traceable author statement	3	0.2198941809	1.2155650193	0.7974864011	-0.00379673	-0.347957637	1.3195761638	-0.923806743	-1.985314728	-0.408759599	0.1171136711	63F5	Ubiquitin-63E
0.3756929498	1.1771455621	1.8946579401	1.7383795804	2.1538741365	1.753267657	0.5437575425	0.2757058814	0.0723206616	0.979764857	143401	FBgn0003961	28C1		peroxisome; GO:0005777 | non-traceable author statement	2	-0.951313812	0.1064987708	1.0535212271	0.8472542405	1.3956526892	0.8669045536	-0.72949054	-1.083283659	-1.351725537	-0.154017934	28C1	Urate oxidase
1.5129270121	0.2691286646	0.7385488363	0.7230688604	0.2384110234	0.2173012757	0.5520685823	0.6140545917	0.8823891802	0.9563689554	143403	FBgn0003975	49E1	wing morphogenesis; GO:0007476 | non-traceable author statement	nucleus; GO:0005634 | non-traceable author statement	2	2.1254545024	-1.01239216	0.1718581024	0.1328053163	-1.089886432	-1.143141971	-0.298593112	-0.142215196	0.5347376188	0.7213733313	49E1	vestigial
-0.253602759	-0.308201803	0.02695581	0.2250109655	0.2553466918	0.0597192347	-0.271658423	-0.251314428	0.1397619424	-0.358269417	143407	FBgn0003984	64E8--F1	notum morphogenesis; GO:0007477 | inferred from mutant phenotype; wing morphogenesis; GO:0007476 | inferred from mutant phenotype	extracellular; GO:0005576 | non-traceable author statement	3	-0.756006149	-0.985352616	0.4224964734	1.2544386994	1.3818656862	0.5601211488	-0.831850019	-0.746393884	0.8963452084	-1.195664548	64E8--F1	vein
3.0294704132	2.9846415869	3.2893035639	2.9663323372	2.8766415651	2.977098194	2.9648454009	3.1013308561	2.891528496	3.0142632139	143415	FBgn0004028	16F7	muscle development; GO:0007517 | non-traceable author statement; neurogenesis; GO:0007399 | non-traceable author statement	troponin complex; GO:0005861 | non-traceable author statement; troponin complex; GO:0005861 | non-traceable author statement	1	0.1695854022	-0.211963988	2.3810905481	-0.367798606	-1.131179274	-0.276167697	-0.380454294	0.781207664	-1.004472869	0.0401531129	16F7	wings up A
-1.128465252	-0.065846566	0.2753293045	-0.413562318	0.1431008436	-1.609437912	0.3697470255	0.2914771434	0.2396728533	0.0647708362	143416	FBgn0004034	1A5	adult cuticle biosynthesis (sensu Insecta); GO:0008365 | non-traceable author statement; larval/pupal development (sensu Insecta); GO:0002165 | non-traceable author statement	extracellular; GO:0005576 | non-traceable author statement	1	-1.403297187	0.1744201273	0.6809791448	-0.341848945	0.4846536569	-2.117418728	0.8211653425	0.7049545609	0.6280384229	0.3683536043	1A5	yellow
1.2272296665	1.631275646	1.3241339624	1.5853886572	1.5514235174	1.4597045452	1.5898643338	1.4808827798	1.3810724171	1.6564628511	143422	FBgn0004066	14B10	ATP-dependent proteolysis; GO:0006510 | non-traceable author statement; ubiquitin-dependent protein catabolism; GO:0006511 | non-traceable author statement	20S core proteasome; GO:0005839 | inferred from sequence similarity with EMBL:AF019662; 26S proteasome; GO:0005837 | non-traceable author statement	1	-1.849577072	1.0080660774	-1.164214733	0.6835271738	0.4433063721	-0.205382405	0.7151817062	-0.055597876	-0.761513572	1.1862043282	14B10	Proteasome 28kD subunit 1
4.8488690225	4.999428946	4.7543950963	4.5563750713	4.6785896095	4.9657359882	4.7475718131	4.7801456019	4.4067192473	4.67133378	143434	FBgn0004173	84D5			3	0.6063638285	1.4520506167	0.0757089952	-1.036558566	-0.350086244	1.2627991307	0.0373829897	0.2203481647	-1.877167077	-0.390841838	84D5	Male-specific RNA 84Db
2.6557243821	3.3309236082	3.2591262275	3.0687047548	2.8761294012	2.8590709879	3.3262079639	3.6293473911	3.1614232501	3.0345437377	143437	FBgn0004181	60F5			2	-1.641249202	0.7450131607	0.4912697012	-0.181710326	-0.862302513	-0.922589682	0.7283473171	1.7996906747	0.1459717083	-0.302440839	60F5	Protein ejaculatory bulb
0.6325225587	1.2711458391	1.9330730023	1.6279569602	1.4403615824	1.7874768074	1.4911939411	1.4428647126	1.2311014717	1.1210536231	143441	FBgn0004228	71D2	embryonic morphogenesis; GO:0009795 | non-traceable author statement; midgut development; GO:0007494 | non-traceable author statement		3	-2.087350929	-0.345629418	1.4596489279	0.6275039212	0.1158738021	1.0625634593	0.2545092314	0.1227006058	-0.454842687	-0.754976914	71D2	midgut expression 1
0.2561914054	0.2267213727	0.3013248489	0.0483185773	0.2553466918	0.4892349912	0.5539357474	0.297142881	0.3483066943	0.5193002508	143442	FBgn0004236	67C3	microtubule-based process; GO:0007017 | inferred from sequence similarity	microtubule; GO:0005874 | inferred from sequence similarity; microtubule; GO:0005874 | inferred from sequence similarity	3	-0.475274201	-0.666119912	-0.182993422	-1.821442971	-0.480744503	1.0338984988	1.4528957206	-0.210075531	0.121257468	1.2285988543	67C3	alpha-Tubulin at 67C
-0.147635999	0.2768711563	-0.248179629	-0.189826282	-0.302029521	0.2997449449	-0.054067221	0.1961669636	-0.233614851	0.0126851595	143446	FBgn0004366	77A1	deactivation of rhodopsin mediated signaling; GO:0016059 | inferred from mutant phenotype; phototransduction; GO:0007602 | inferred from mutant phenotype; phototransduction; GO:0007602 | inferred from		3	-0.481576422	1.4000378987	-0.927232834	-0.668583499	-1.165920747	1.5014252313	-0.066835823	1.0423191584	-0.862674922	0.229041959	77A1	retinal degeneration C
-0.693147181	-0.573187865	-0.413695607	-0.373793764	-0.09531018	-0.113944259	-0.004415018	-0.179151982	-0.260283098	-0.008547061	143448	FBgn0004369	99A7	defasciculation of motor neuron; GO:0007415 | inferred from genetic interaction with FLYBASE:Ptp69D; FB:FBgn0014007; motor axon guidance; GO:0008045 | inferred from genetic interaction with FLYBASE:Pt	plasma membrane; GO:0005886 | inferred from sequence similarity; plasma membrane; GO:0005886 | inferred from sequence similarity; plasma membrane; GO:0005886 | inferred from sequence similarity	3	-1.780727203	-1.274050189	-0.600396284	-0.431861255	0.7443811301	0.6656756143	1.1282987024	0.3902551172	0.0475783385	1.1108460278	99A7	Protein tyrosine phosphatase 99A
0.2086388651	0.1749414495	-0.219053566	0.0936094991	0.1397619424	-0.009756175	-0.11668232	-0.083216306	0.1397619424	0.1792303642	143453	FBgn0004380	64D1	microtubule-based movement; GO:0007018 | inferred from sequence similarity; microtubule-based movement; GO:0007018 | inferred from sequence similarity with MGD:Kif3a; MGI:MGI:107689	kinesin; GO:0005871 | inferred from sequence similarity; kinesin; GO:0005871 | inferred from sequence similarity with MGD:Kif3a; MGI:MGI:107689	3	1.0674222444	0.8396458857	-1.823547963	0.2898857582	0.6018513876	-0.40881046	-1.131573543	-0.905361334	0.6018513876	0.8686366365	64D1	Kinesin-like protein at 64D
-0.635988767	-1.399366443	-1.479820419	-1.088759992	-0.933532538	-1.129864832	-0.747214402	-1.360976553	-0.575364145	-0.68890089	143457	FBgn0004394	33F1	neurogenesis; GO:0007399 | non-traceable author statement	nucleus; GO:0005634 | inferred from sequence similarity with MGD:Pou2f2; MGI:MGI:101897; nucleus; GO:0005634 | non-traceable author statement	2	1.0917398616	-1.17302152	-1.411709478	-0.251525495	0.2089977217	-0.373473853	0.7617596553	-1.059127779	1.2715988051	0.9347620819	33F1	POU domain protein 2
1.5735059032	2.1348623356	2.1624384613	1.9806791482	1.8977608052	2.0619823203	2.3833730329	2.0423877911	2.1972245773	1.888358309	143461	FBgn0004404	7D2	protein biosynthesis; GO:0006412 | inferred from sequence similarity with EMBL:Y08307; protein_id:CAA69615	cytosolic small ribosomal subunit (sensu Eukarya); GO:0005843 | inferred from sequence similarity with EMBL:Y08307; protein_id:CAA69615; ribosome; GO:0005840 | non-traceable author statement	1	-2.096655239	0.4689412786	0.5949738807	-0.235730167	-0.614696186	0.1358539517	1.6047226517	0.0463000552	0.7539586774	-0.657668903	7D2	Ribosomal protein S14b
4.5966540262	4.6585920378	4.6469622017	4.5866835241	4.6212790549	4.932110531	4.5376799444	4.6703335119	4.6383631533	4.4558534827	143462	FBgn0004413	36E1	protein biosynthesis; GO:0006412 | inferred from sequence similarity with SWISS-PROT:P70394	cytosolic small ribosomal subunit (sensu Eukarya); GO:0005843 | inferred from sequence similarity with SWISS-PROT:P70394; ribosome; GO:0005840 | non-traceable author statement	2	-0.307714378	0.1965361151	0.1018551523	-0.388886351	-0.107236795	2.4233081983	-0.78783489	0.2921259471	0.0318484753	-1.454001475	36E1	Ribosomal protein S26
2.5732227308	2.7546593393	1.9653433296	2.4175037442	3.2234805913	2.7997797746	2.2759168459	2.7766205076	2.1690537004	2.7184919497	143463	FBgn0004414	79A7			3	0.0158295064	0.5096928154	-1.638794305	-0.408031448	1.7858058157	0.6325088648	-0.793425414	0.5694702513	-1.084302691	0.411246604	79A7	male-specific opa containing gene
4.2090728279	4.4384679456	4.9461456118	5.0482044792	4.0685604451	4.2195077052	4.6411065324	4.9484221096	4.5656494278	4.4286097796	143464	FBgn0004425	61F3	antimicrobial humoral response (sensu Invertebrata); GO:0006960 | non-traceable author statement		3	-0.998917824	-0.329488587	1.1520349769	1.4498669027	-1.408966207	-0.968466383	0.2618587603	1.1586783361	0.0416570733	-0.358257048	61F3	Lysozyme B
2.7132653368	3.7701620876	4.6535416335	4.8173228653	2.919979593	2.6864647355	4.0631616348	4.5212133023	3.979214255	3.8954552889	143465	FBgn0004426	61F3	antimicrobial humoral response (sensu Invertebrata); GO:0006960 | non-traceable author statement		3	-1.381385858	-0.040368916	1.0804850719	1.2882947813	-1.119101657	-1.415391129	0.3313962133	0.9125835868	0.2248816853	0.1186062212	61F3	Lysozyme C
3.1200299902	4.1575941706	4.860025347	5.0709880871	3.4008943054	2.9659976746	4.4760792163	4.8356938446	4.4520190065	4.1787813763	143466	FBgn0004427	61F3	antimicrobial humoral response (sensu Invertebrata); GO:0006960 | non-traceable author statement		3	-1.378120181	0.0077253522	0.9459430803	1.2277201275	-1.00297755	-1.583856848	0.4331169436	0.9134441713	0.4009803925	0.0360245118	61F3	Lysozyme D
3.3903544957	4.0763217122	4.4291146708	4.6564090234	3.4630333907	3.2441780077	4.1082820701	4.4041996219	3.9584293782	3.9716937502	143467	FBgn0004428	61F3	antimicrobial humoral response (sensu Invertebrata); GO:0006960 | non-traceable author statement		3	-1.223677431	0.2239500168	0.9684648537	1.448134342	-1.070299893	-1.532160244	0.2913973965	0.9158855063	-0.024843474	0.0031489261	61F3	Lysozyme E
1.2527629685	1.6665963263	2.0290106881	2.2008023987	2.3735134122	1.2610503087	1.919241902	1.9031852044	2.0259528567	1.7880488898	143469	FBgn0004430	61F4	antimicrobial humoral response (sensu Invertebrata); GO:0006960 | non-traceable author statement		3	-1.608286847	-0.478785341	0.5103750535	0.9792570135	1.450648085	-1.585667687	0.2107761766	0.1669516183	0.5020291214	-0.147297193	61F4	Lysozyme S
-1.021651248	-1.026041596	-0.336472237	-1.118612955	-0.78845736	-0.609560464	-0.502091944	-0.374212565	-1.232143681	-0.925593125	143472	FBgn0004449	79D2	cell adhesion; GO:0007155 | inferred from sequence similarity with EMBL:AB025410	extracellular matrix; GO:0005578 | inferred from sequence similarity; extracellular matrix; GO:0005578 | inferred from sequence similarity with EMBL:AB025410	3	-0.711658798	-0.725352377	1.4254273651	-1.01408418	0.0156773018	0.5736600696	0.9088563976	1.3077145756	-1.36818864	-0.412051714	79D2	Tenascin major
0.3220834992	0.3922358111	-0.045670037	0.3004506731	0.7925810775	0.6047362232	0.3272129112	0.4921915442	0.4192584302	0.5753641449	143473	FBgn0004465	73A7			3	-0.428027206	-0.115117582	-2.06836688	-0.524518957	1.6705952926	0.8327260758	-0.405147812	0.3307281777	0.0054149755	0.7017139151	73A7	Suppressor of ref(2)P sterility
-0.484508315	-0.241162057	0.037740328	-0.335538094	-0.541597282	-0.510825624	-1.319454343	0.1919749885	0.1718502569	-0.433635985	143476	FBgn0004513	65A10		integral plasma membrane protein; GO:0005887 | non-traceable author statement	3	-0.312416808	0.2385214654	0.8699591515	0.0248532089	-0.44166678	-0.371999448	-2.202742659	1.2191479087	1.1735853226	-0.197241362	65A10	Multiple drug resistance 65
1.1275998255	1.1756534933	1.2078115806	0.8955156693	1.1617293455	0.9964827936	1.2070517599	1.0879738905	1.1192315759	1.3582450573	143479	FBgn0004552	64A7			3	-0.048844651	0.3340737218	0.5903272615	-1.898220393	0.2231183609	-1.093658145	0.5842725871	-0.364606159	-0.115527523	1.7890649391	64A7	Adipokinetic hormone-like
-0.531028331	-0.327422401	0.1017826943	-0.184192465	-0.423814247	-1.079380927	2.220446E-16	-0.091216008	-0.780158558	-0.435704993	143497	FBgn0004619	65B5--C1		integral membrane protein; GO:0016021 | non-traceable author statement; plasma membrane; GO:0005886 | inferred from sequence similarity	3	-0.430982832	0.1318287553	1.3182460716	0.5277478125	-0.134619514	-1.946750054	1.0368963106	0.7847551946	-1.119633591	-0.167488154	65B5--C1	Glutamate receptor I
1.5149117389	1.0695193277	1.4321038972	1.4143620975	1.4329176772	1.3971574734	1.1245877751	1.1540793702	1.3652409519	1.3589728313	143499	FBgn0004622	99C3--4	G-protein coupled receptor protein signaling pathway; GO:0007186 | inferred from sequence similarity; tachykinin signaling pathway; GO:0007217 | inferred from sequence similarity	plasma membrane; GO:0005886 | inferred from sequence similarity with RGD:Tacr1; RGDID:3811; plasma membrane; GO:0005886 | inferred from sequence similarity with RGD:Tacr3; RGDID:3810	3	1.2348426944	-1.682464868	0.6924536976	0.5762454167	0.6977839337	0.4635556208	-1.321768112	-1.128599007	0.2545033176	0.2134473064	99C3--4	Tachykinin-like receptor at 99D
-0.435318071	-0.817444897	-0.374693449	-0.516216472	-0.211843996	-0.452717993	-0.483307595	-0.471062391	-0.980829253	-0.762140052	143501	FBgn0004644	94D10--11	progression of morphogenetic furrow (sensu Drosophila); GO:0007458 | inferred from genetic interaction with FLYBASE:dpp; FB:FBgn0000490; progression of morphogenetic furrow (sensu Drosophila); GO:0007	extracellular; GO:0005576 | traceable author statement; plasma membrane; GO:0005886 | inferred from sequence similarity	3	0.4981409667	-1.153664893	0.7602008346	0.1484443636	1.4641442978	0.4229269522	0.2906983824	0.3436302857	-1.859920559	-0.914600631	94D10--11	hedgehog
0.0571584138	-0.164828399	0.1896208593	0.4724758184	0.1238253501	-0.502314934	-0.170411201	-0.050693114	-0.223143551	0.1120050584	143504	FBgn0004649	12E5	oogenesis; GO:0007292 | non-traceable author statement; vitellogenesis; GO:0007296 | non-traceable author statement		1	0.2711048325	-0.555691953	0.7644653275	1.8179674139	0.5194079087	-1.81267104	-0.57648527	-0.130591536	-0.772888549	0.4753828647	12E5	yolkless
-0.348306694	0.3823235795	-0.010989122	0.5898613544	0.2248514937	0.169418152	0.4831329207	0.0861291537	0.0408219945	0.2006706955	143505	FBgn0004652	91A3--B2	male courtship behavior (sensu Drosophila); GO:0016542 | inferred from mutant phenotype; male courtship behavior (sensu Drosophila), wing vibration; GO:0016545 | inferred from mutant phenotype; male c	nucleus; GO:0005634 | non-traceable author statement; nucleus; GO:0005634 | non-traceable author statement	3	-1.976937306	0.7478609708	-0.718951737	1.5218482961	0.1605876485	-0.046144374	1.1238173592	-0.356760737	-0.525728372	0.0704082518	91A3--B2	fruitless
0.6114691495	0.3726752853	0.4942963218	0.1146629083	0.1973594342	0.3957089332	-0.040454955	0.2757058814	0.8561868078	0.2932222528	143507	FBgn0004657	7D12	central nervous system development; GO:0007417 | inferred from mutant phenotype; muscle development; GO:0007517 | inferred from mutant phenotype	focal adhesion; GO:0005925 | inferred from sequence similarity; integrin; GO:0008305 | inferred from sequence similarity	1	0.9957471522	0.0610323515	0.5370956007	-0.948909794	-0.625209405	0.1511933431	-1.556090229	-0.318536601	1.9536495584	-0.249971977	7D12	myospheroid
1.1741198412	0.8001193001	1.0083488763	1.0582027503	0.936595998	1.017760192	1.0703155385	0.7134524467	0.8016278236	1.1389235145	143520	FBgn0004858	35A3		nucleus; GO:0005634 | inferred from sequence similarity	2	1.3053310483	-1.109402887	0.235031061	0.5569125243	-0.22824129	0.2957952071	0.6351187227	-1.668967296	-1.099663107	1.0780860174	35A3	elbow B
-0.268263987	-0.400103165	-0.205539847	-0.725937003	-1.412269848	-0.234125968	-0.459916428	-0.657879042	-0.875468737	-1.470601468	143521	FBgn0004859	102A1	regulation of mitotic cell cycle; GO:0007346 | inferred from mutant phenotype	nucleus; GO:0005634 | non-traceable author statement	4	0.8716335285	0.5863040958	1.0073825784	-0.118873117	-1.604250707	0.9455158267	0.4568548339	0.0284195155	-0.442493192	-1.730493363	102A1	cubitus interruptus
-1.734601055	-2.104851257	-0.836935073	-0.496083342	-1.203972804	-0.275787285	-1.01823077	-2.394100202	0.0606246218	-0.647401159	143530	FBgn0004895	64A3	embryonic morphogenesis; GO:0009795 | non-traceable author statement	nucleus; GO:0005634 | inferred from sequence similarity with MGD:Fkh6; MGI:MGI:95549; nucleus; GO:0005634 | non-traceable author statement	3	-0.837006952	-1.29991534	0.2853073928	0.711460099	-0.173584577	0.986887073	0.0586409431	-1.661551234	1.4074888514	0.5222737426	64A3	forkhead domain 64A
0.0289875369	-0.398139068	-0.434912309	-0.30973021	-2.061423036	-0.379116278	-0.489548225	-0.572519193	-0.470003629	-0.704362251	143538	FBgn0004924	13B6	embryonic morphogenesis; GO:0009795 | inferred from mutant phenotype; larval development (sensu Insecta); GO:0002168 | inferred from mutant phenotype; oogenesis; GO:0007292 | inferred from mutant phen	cytoplasm; GO:0005737 | inferred from direct assay; nucleus; GO:0005634 | inferred from direct assay	1	1.096288992	0.3262153836	0.2599162995	0.4856091741	-2.672546746	0.3605118851	0.1614123046	0.0118225774	0.1966495796	-0.22587945	13B6	Topoisomerase 1
-0.348306694	-0.706219262	-0.709676483	-0.47995396	-0.564971987	-0.287682072	-1.07583226	-0.390370482	-1.290984181	-0.750524293	143541	FBgn0005427	1A1	central nervous system development; GO:0007417 | inferred from mutant phenotype; muscle development; GO:0007517 | inferred from mutant phenotype; muscle development; GO:0007517 | inferred from mutant	nucleus; GO:0005634 | inferred from direct assay; nucleus; GO:0005634 | inferred from sequence similarity with EMBL:AF098077; protein_id:AAD21938.1	1	0.9690748235	-0.142086761	-0.152819914	0.5603677884	0.2964240935	1.1572876913	-1.28957305	0.8384852073	-1.957525424	-0.279634455	1A1	erect wing
4.194988088	4.2594296408	4.4839333908	4.4346479021	4.5333812012	4.51999296	4.3272711326	4.4284330075	4.3654843118	4.2271132527	143542	FBgn0005533	67B2	protein biosynthesis; GO:0006412 | inferred from sequence similarity with MGD:Rps17; MGI:MGI:1309526	cytosolic small ribosomal subunit (sensu Eukarya); GO:0005843 | inferred from sequence similarity with MGD:Rps17; MGI:MGI:1309526; ribosome; GO:0005840 | non-traceable author statement	3	-1.49367138	-0.966189907	0.8714686159	0.4680459631	1.2762199411	1.1666315016	-0.41087849	0.4171744121	-0.098087392	-1.230713266	67B2	Ribosomal protein S17
0.084557388	0.0455420204	-0.115735952	0.2061780172	-0.065751378	-0.068992871	0.2725918267	-0.026811257	0.3184537311	0.0400782236	143546	FBgn0005564	76B5	potassium transport; GO:0006813 | non-traceable author statement; potassium transport; GO:0006813 | traceable author statement	plasma membrane; GO:0005886 | inferred from sequence similarity; voltage-gated potassium channel; GO:0008076 | traceable author statement	3	0.103101803	-0.155643073	-1.225217743	0.9096740972	-0.893726505	-0.915223673	1.350121899	-0.635480661	1.6542721218	-0.191878267	76B5	Shaker cognate l
2.7351464268	2.8449663817	2.8329507045	2.9720905105	3.0388081365	3.1784810895	3.0793605481	3.2986494118	3.083437854	3.2854568683	143547	FBgn0005585	85E1		endoplasmic reticulum lumen; GO:0005788 | inferred from sequence similarity with SWISS-PROT:P15253; endoplasmic reticulum lumen; GO:0005788 | non-traceable author statement	3	-1.570451788	-0.995156133	-1.058100676	-0.329211961	0.0202906436	0.7519722678	0.232725863	1.3814782054	0.2540849717	1.3123686073	85E1	Calreticulin
4.2564467382	4.6890967445	4.7016222868	4.6871607288	4.8188876327	4.7693595945	4.7540837652	4.8392486049	4.7192426422	4.5217423225	143550	FBgn0005593	31A2	protein biosynthesis; GO:0006412 | inferred from sequence similarity with PIR:JC4230; protein biosynthesis; GO:0006412 | non-traceable author statement	cytosolic large ribosomal subunit (sensu Eukarya); GO:0005842 | inferred from sequence similarity with PIR:JC4230; ribosome; GO:0005840 | non-traceable author statement	2	-2.445431657	0.0782064647	0.1512676823	0.0669137275	0.8352739063	0.5463779315	0.4572743499	0.9540390168	0.254046834	-0.897968256	31A2	Ribosomal protein L7
0.4626235219	0.3115875933	-0.027150989	0.3581589907	0.1541506798	-0.252702354	0.2483732497	0.3784885204	0.6136830092	0.5995376814	143551	FBgn0005596	98F5	oogenesis; GO:0007292 | non-traceable author statement	nucleus; GO:0005634 | non-traceable author statement	3	0.657946491	0.0995065961	-1.152944659	0.2716995737	-0.482600285	-1.986897755	-0.134221973	0.34686593	1.2164734916	1.1641725892	98F5	yemanuclein alpha
1.1644000292	1.091418013	1.3682758556	1.5113200565	1.4849013538	1.5327229949	1.4957214868	1.6041328602	1.3599076059	1.4640467729	143552	FBgn0005612	60A16		nucleus; GO:0005634 | inferred from sequence similarity with MGD:Sox4; MGI:MGI:98366; nucleus; GO:0005634 | non-traceable author statement	2	-1.474816558	-1.917241	-0.23890046	0.6282481061	0.46809523	0.7579949062	0.5336879822	1.1908888088	-0.289629645	0.3416726294	60A16	Sox box protein 14
2.7899373606	2.7003744618	2.6140212515	2.5309486412	2.7936717238	2.7022212801	2.5790199414	2.9965256096	2.4656247202	2.6616363933	143554	FBgn0005614	46B2	calcium ion transport; GO:0006816 | inferred from sequence similarity; response to abiotic stimulus; GO:0009628 | inferred from mutant phenotype	plasma membrane; GO:0005886 | inferred from sequence similarity with FLYBASE:trp; FB:FBgn0003861; rhabdomere; GO:0016028 | inferred from direct assay	2	0.6990461745	0.1113884044	-0.455209324	-1.000281732	0.7235488157	0.1235061131	-0.684866829	2.054553772	-1.428897937	-0.142787457	46B2	trp-like
-1.7837913	-1.230290113	-2.265047174	-0.781008536	-0.989412997	-1.114116475	-1.01823077	-0.719958438	-0.85566611	-1.318045261	143557	FBgn0005619	46F7	eye photoreceptor development (sensu Drosophila); GO:0042051 | non-traceable author statement		2	-1.193276559	-0.047076709	-2.189869563	0.883303365	0.451735797	0.1934976726	0.3920594522	1.0097269666	0.7287011676	-0.22880159	46F7	Histidine decarboxylase
0.9279867716	1.026799264	1.0783724073	0.4976551606	1.0263673818	1.0247532275	0.8266785732	0.8289907129	0.4595323294	0.7259370034	143559	FBgn0005626	65C1--2	catecholamine metabolism; GO:0006584 | non-traceable author statement; regulation of dopamine metabolism; GO:0042053 | non-traceable author statement		3	0.3859527645	0.8310646027	1.0633815502	-1.552523736	0.8291191412	0.8218480042	-0.070401259	-0.059985969	-1.72425226	-0.52420284	65C1--2	pale
-0.040005335	-0.236715629	-0.624518674	-0.900067896	-0.382992252	-0.878550404	-0.330041346	-0.496980217	-0.563094052	-0.356674944	143560	FBgn0005629	80B3--C1		plasma membrane; GO:0005886 | inferred from direct assay; plasma membrane; GO:0005886 | inferred from sequence similarity	3	1.6243431807	0.8997288443	-0.528806695	-1.543837035	0.3608951304	-1.464573855	0.5559483977	-0.058998062	-0.302539119	0.4578392125	80B3--C1	neuromusculin
-1.301953213	-0.102478669	0.4272050947	0.2507950826	-0.510825624	-0.039609138	0.2477237602	0.2886321913	0.2559333741	-0.113625026	143561	FBgn0005630	47A11--13	axon guidance; GO:0007411 | inferred from mutant phenotype; axon guidance; GO:0007411 | inferred from mutant phenotype; axonogenesis; GO:0007409 | inferred from mutant phenotype	nucleus; GO:0005634 | inferred from direct assay	2	-2.40497857	-0.082593945	0.9429629842	0.6014035055	-0.873222386	0.0391320502	0.5954569082	0.674662517	0.6113521028	-0.104175167	47A11--13	longitudinals lacking
2.220446E-16	-0.400103165	-0.200060381	0.1929905131	-0.125769387	-0.091434206	2.220446E-16	-1.024504317	0.1892419996	-0.403339709	143565	FBgn0005640	63E3--4	protein amino acid phosphorylation; GO:0006468 | inferred from sequence similarity; protein amino acid phosphorylation; GO:0006468 | non-traceable author statement		3	0.5183467296	-0.594882168	-0.0382922	1.0553147792	0.1684116913	0.2639443424	0.5183467296	-2.332187609	1.0448850853	-0.603887381	63E3--4	Ecdysone-induced protein 63E
-0.397496938	0.4668625003	0.0217399866	-0.578484272	0.2267733194	0.8986605005	0.4399512842	-0.236046956	0.4595323294	0.2375079724	143572	FBgn0005670	2D4--5		membrane; GO:0016020 | non-traceable author statement; microsome; GO:0005792 | non-traceable author statement	1	-1.21615195	0.6902649993	-0.291489889	-1.615334634	0.160728254	1.6426315604	0.630910064	-0.860060527	0.6740976949	0.184404428	2D4--5	Cytochrome P450-4d1
1.0577902941	0.3413622219	1.1693131025	1.0588930089	1.2292906123	0.9515588707	0.8564722367	1.018569581	0.7731898882	0.9155469609	143573	FBgn0005672	37D6--7	R8-mediated photoreceptor organization; GO:0045470 | non-traceable author statement; salivary gland determination; GO:0007432 | non-traceable author statement	Golgi apparatus; GO:0005794 | inferred from genetic interaction with FLYBASE:S; FB:FBgn0003310; endoplasmic reticulum; GO:0005783 | inferred from direct assay	2	0.4816052269	-2.379584585	0.9269924688	0.486009125	1.1665238979	0.0573501227	-0.322396176	0.3249699564	-0.654999847	-0.08647019	37D6--7	spitz
0.8556661101	0.482470398	0.9487260076	0.9565892249	1.0504629448	1.1868365221	1.1183847959	0.6539264674	0.4328640823	0.9434284442	143578	FBgn0010014	4F9	protein amino acid dephosphorylation; GO:0006470 | inferred from sequence similarity	calcineurin complex; GO:0005955 | inferred from sequence similarity	1	-0.028121538	-1.471824215	0.3318794455	0.3622981976	0.7254474417	1.2530068223	0.9882022248	-0.808548678	-1.663725592	0.3113858913	4F9	Calcineurin B
-1.223775432	-1.588160514	-1.16315081	-1.907070316	-0.871838969	-0.940007258	-1.22101427	-1.391599413	-0.980829253	-2.072061434	143586	FBgn0010217	102F3	hydrogen transport; GO:0006818 | non-traceable author statement	hydrogen-transporting ATP synthase, catalytic core (sensu Eukarya); GO:0005754 | inferred from sequence similarity with MGD:Atp5b; MGI:MGI:107801; mitochondrion; GO:0005739 | non-traceable author stat	4	0.2758151554	-0.62012982	0.4248781329	-1.404260808	1.1411516373	0.9735403953	0.2826042608	-0.136828118	0.8731678426	-1.809938678	102F3	ATP synthase-beta
-0.061875404	-0.046520016	0.840998627	0.6264558061	0.0487901642	0.3844116989	0.5819215454	0.3888513074	-0.162518929	0.2239942532	143587	FBgn0010223	73B1	G-protein coupled receptor protein signaling pathway; GO:0007186 | inferred from sequence similarity with EMBL:M21142	heterotrimeric G-protein complex; GO:0005834 | inferred from sequence similarity with EMBL:M21142	3	-1.020547927	-0.975036129	1.6554782621	1.0195953061	-0.692546514	0.3022013533	0.8876003171	0.3153598985	-1.318845034	-0.173259532	73B1	G protein alpha 73B
1.9584364089	2.230962717	2.1042430334	2.0175398052	2.1475793468	1.8893979388	2.1591297023	2.339902856	2.1312034762	2.4376487683	143588	FBgn0010228	57F9		nucleus; GO:0005634 | non-traceable author statement	2	-1.100446151	0.5368514809	-0.22446158	-0.745361713	0.0358965625	-1.515219038	0.1052893846	1.1913476757	-0.062487239	1.778590617	57F9	HMG protein Z
1.7380552903	1.2112988444	2.2754441304	1.8486886672	2.3188162879	2.1437358924	1.7700194826	2.1441040631	1.5086963426	2.0453565543	143589	FBgn0010241	50E6			2	-0.458291368	-1.945102264	1.0585302844	-0.146020087	1.1809515605	0.6867735742	-0.368069958	0.6878127645	-1.105674775	0.4090902673	50E6	Multi drug resistance 50
1.649789208	1.9756727494	1.8443797216	2.1972245773	1.8127497451	1.9525842561	1.9936256221	1.7289830631	1.3862943611	1.7317542342	143599	FBgn0010341	18E2			1	-0.796080374	0.6653579967	0.0765689228	1.6589164347	-0.06527703	0.5618166831	0.7458684051	-0.440932219	-1.977734034	-0.428504786	18E2	Cdc42
-0.858021824	-0.265235767	-0.351976423	-0.62613647	0.0661398025	-0.229574442	-0.593063722	-1.700953021	0.1177830357	0.0498028225	143600	FBgn0010347	42B2			2	-0.763023368	0.3167367956	0.1587386372	-0.340644056	0.920337597	0.3816939211	-0.280402025	-2.298423058	1.0144057777	0.890579778	42B2
2.1226137135	2.0681776244	1.6072497278	2.2576659315	2.1834943845	2.3289024013	2.0661963149	2.5870875125	1.4271163556	2.2838228165	143603	FBgn0010359	47D--F	proteolysis and peptidolysis; GO:0006508 | non-traceable author statement	extracellular; GO:0005576 | non-traceable author statement	2	0.0858939892	-0.073247199	-1.420746884	0.4807124033	0.2638755902	0.688968665	-0.079039458	1.4437599427	-1.9473578	0.5571807503	47D--F	gammaTrypsin
0.231111721	0.7530075685	0.3944152719	0.0677459885	0.8289487217	0.2355660713	0.2821602473	0.1609303668	0.0606246218	-0.209350229	143605	FBgn0010381	63D2	antifungal humoral response (sensu Invertebrata); GO:0006966 | inferred from expression pattern; antifungal humoral response (sensu Invertebrata); GO:0006966 | non-traceable author statement		3	-0.157162214	1.5030633826	0.3623298202	-0.676852056	1.7446430905	-0.142992286	0.0052304753	-0.380419174	-0.699506145	-1.558334894	63D2	Drosomycin
-0.09237332	0.3220315525	0.6544620382	0.2752286114	0.2940718706	0.5045560108	0.333835452	0.7960331542	0.5738004229	0.9188406695	143606	FBgn0010383	17D1	steroid biosynthesis; GO:0006694 | non-traceable author statement	membrane; GO:0016020 | non-traceable author statement; microsome; GO:0005792 | non-traceable author statement	1	-1.87220293	-0.462647963	0.6680796745	-0.621843287	-0.557749906	0.1581899516	-0.422498229	1.1496190648	0.3937176	1.5673360239	17D1	Cytochrome P450-18a1
2.9402195636	3.0012365776	2.5618539122	3.1480120454	3.4722583885	2.9846453996	3.1124378812	3.217810619	3.1538038281	3.2224250744	143608	FBgn0010387	65E5	acyl-CoA homeostasis; GO:0042049 | inferred from sequence similarity; acyl-CoA homeostasis; GO:0042049 | inferred from sequence similarity with SGD:ACB1; SGDID:S0003269		3	-0.594798405	-0.337859461	-2.188073214	0.2802031321	1.6455848158	-0.407723905	0.1304024843	0.5741206916	0.3045919777	0.5935518835	65E5	Diazepam-binding inhibitor
-1.098612289	-0.668367152	-1.184134462	-1.009267188	-0.791882021	-1.053491853	-0.716458259	-1.147402453	-0.405465108	-1.32175584	143615	FBgn0010407	31A3	protein amino acid phosphorylation; GO:0006468 | inferred from sequence similarity; signal transduction; GO:0007165 | inferred from sequence similarity	plasma membrane; GO:0005886 | inferred from sequence similarity	2	-0.560881116	0.9575135153	-0.862700702	-0.245569892	0.5216124468	-0.401644856	0.7877933403	-0.733068357	1.8853312102	-1.34838559	31A3
4.6279487729	4.6185121573	4.8235551806	4.7384540232	4.6350819709	4.9139752453	4.7092523519	4.6998741215	4.6565363944	4.6312111367	143616	FBgn0010409	54C3	protein biosynthesis; GO:0006412 | inferred from sequence similarity with SWISS-PROT:P11249	cytosolic small ribosomal subunit (sensu Eukarya); GO:0005843 | inferred from sequence similarity with SWISS-PROT:P11249; ribosome; GO:0005840 | non-traceable author statement	2	-0.79744211	-0.894551702	1.2154891544	0.3397367582	-0.724036348	2.1459769506	0.0392304612	-0.057278306	-0.503254829	-0.763870029	54C3	Ribosomal protein L18A
4.734132332	4.8135560253	5.0480679447	4.9110730966	4.9589220585	5.034412854	4.8673320008	4.9656061094	4.9141243937	4.7788016105	143617	FBgn0010410	24E4	protein biosynthesis; GO:0006412 | inferred from sequence similarity with SWISS-PROT:P18445; protein biosynthesis; GO:0006412 | non-traceable author statement	cytosolic large ribosomal subunit (sensu Eukarya); GO:0005842 | inferred from sequence similarity with SWISS-PROT:P18445	2	-1.608236303	-0.850049802	1.3886243786	0.0808578903	0.5376288545	1.2582715203	-0.336698974	0.6014354713	0.1099858769	-1.181818913	24E4	Ribosomal protein L27A
4.0140839659	4.1148838142	4.2768937798	4.1758332917	4.2535473935	4.3421390325	4.3111392772	4.3244479645	4.1112836163	4.069058527	143619	FBgn0010412	14F5	protein biosynthesis; GO:0006412 | inferred from sequence similarity with SWISS-PROT:P17074; protein biosynthesis; GO:0006412 | non-traceable author statement	cytosolic small ribosomal subunit (sensu Eukarya); GO:0005843 | inferred from sequence similarity with SWISS-PROT:P17074	1	-1.576749846	-0.718781516	0.6601830551	-0.200003738	0.4614678742	1.215524769	0.9516671468	1.0649454142	-0.749424973	-1.108828186	14F5	Ribosomal protein S19
5.1741537239	5.1340258359	5.2864390623	5.3211729874	5.3302784003	5.4188544411	5.2216254136	5.3191828172	5.4328482595	5.1092411333	143620	FBgn0010413	86D8	protein biosynthesis; GO:0006412 | inferred from sequence similarity with NCBI_gi:4506707; protein biosynthesis; GO:0006412 | non-traceable author statement	cytosolic small ribosomal subunit (sensu Eukarya); GO:0005843 | inferred from sequence similarity with NCBI_gi:4506707	3	-0.897067816	-1.254793935	0.103916793	0.4135576152	0.4947291934	1.2843536886	-0.473874268	0.3958159418	1.4091036964	-1.47574091	86D8	Ribosomal protein S25
2.1331216911	2.715538434	2.3604415024	2.4034025945	2.646819335	2.7698544049	2.7062051821	2.9368529227	2.6798793241	2.7070620587	143622	FBgn0010423	47E3			2	-2.004605024	0.4647800722	-1.040793181	-0.858642716	0.1734183949	0.6950740162	0.4252080759	1.4031299848	0.3135892357	0.4288411416	47E3	Troponin C at 47D
1.0210110426	1.0310189975	0.7492366472	0.6186583286	0.897308281	1.0587663801	0.7836400086	0.9275096155	1.2089603458	1.0311380204	143623	FBgn0010424	73E2			3	0.5049306804	0.562168608	-1.049413174	-1.796222331	-0.202555494	0.7208626363	-0.852651984	-0.029826718	1.5798584486	0.5628493285	73E2	Troponin C at 73F
2.9454704388	3.4425067126	3.1046852298	4.1241756847	3.7111718568	2.5294716306	3.2728751321	3.9011706806	3.5214465098	3.7961105596	143624	FBgn0010425	47F4	proteolysis and peptidolysis; GO:0006508 | non-traceable author statement	extracellular; GO:0005576 | non-traceable author statement	2	-1.012873097	0.0157243251	-0.68338422	1.4264120035	0.5717164915	-1.873766605	-0.335321696	0.9649117381	0.1790871945	0.7474938648	47F4	epsilonTrypsin
2.6005086595	2.6639548812	2.5409961164	2.6735039041	2.9389213929	2.7145018364	2.7380115888	2.803515769	2.7581622425	2.8561283113	143625	FBgn0010426	52B5	proton transport; GO:0015992 | non-traceable author statement	hydrogen-transporting ATPase V1 domain; GO:0000221 | inferred from sequence similarity with SGD:VMA7; SGDID:S0003252; hydrogen-transporting ATPase V1 domain; GO:0000221 | inferred from sequence simila	2	-1.084050422	-0.548021018	-1.586845894	-0.467345496	1.7750508903	-0.120971881	0.0776517451	0.6310679405	0.2478958131	1.0755683207	52B5	Vacuolar H[+] ATPase 14kD subunit
1.3411739258	1.4729323112	1.4253565664	1.4341940533	1.2756969851	0.9711673421	1.5328978353	1.5175082556	1.32175584	1.0333299966	143627	FBgn0010434	56C4	cytoskeleton organization and biogenesis; GO:0007010 | inferred from sequence similarity with EMBL:AB019257; protein_id:BAA76625.1; embryonic morphogenesis; GO:0009795 | inferred from mutant phenotype	cytoskeleton; GO:0005856 | inferred from sequence similarity with EMBL:AB019257; protein_id:BAA76625.1; septate junction; GO:0005918 | inferred from direct assay	2	0.0443309819	0.7256841969	0.4796589698	0.5253596674	-0.294265487	-1.869059007	1.035779851	0.9561967596	-0.05608445	-1.547601482	56C4	coracle
0.4119797891	0.6359887667	0.6041358029	0.53237396	0.5725191928	0.7201237683	0.7876191373	0.8317936739	0.8909729239	0.4348173201	143628	FBgn0010438	89B9	mitochondrial genome maintenance; GO:0000002 | inferred from mutant phenotype; mitochondrial genome maintenance; GO:0000002 | non-traceable author statement	mitochondrial chromosome; GO:0000262 | inferred from direct assay; mitochondrion; GO:0005739 | non-traceable author statement	3	-1.411574638	-0.038277092	-0.233553181	-0.673492526	-0.427380293	0.4775164819	0.8913000085	1.1621140769	1.5249152456	-1.271568083	89B9	mitochondrial single stranded DNA-binding protein
3.0611894902	2.9579299089	2.9293705979	3.0270135729	3.0844160405	3.170338056	3.1262580525	3.2176442976	2.9363655408	3.2384281079	143631	FBgn0010638	51B8--9	SRP-dependent, co-translational membrane targeting, translocation; GO:0006616 | inferred from sequence similarity with SWISS-PROT:P38391	translocon; GO:0005784 | inferred from sequence similarity with SWISS-PROT:P38391; translocon; GO:0005784 | non-traceable author statement	2	-0.120992988	-1.032549828	-1.284666242	-0.422691782	0.0840467815	0.8425507378	0.4534204684	1.2601616514	-1.222916155	1.4436373561	51B8--9
0.5833323146	0.5753641449	0.5804740181	0.7230688604	0.6176396281	0.7743726205	0.6731242647	0.7088955375	0.5355182364	0.3868532609	143632	FBgn0010747	64C9	SRP-dependent, co-translational membrane targeting; GO:0006614 | inferred from sequence similarity with SWISS-PROT:P14576; SRP-dependent, co-translational membrane targeting, signal sequence recogniti	signal recognition particle; GO:0005786 | inferred from sequence similarity; signal recognition particle; GO:0005786 | inferred from sequence similarity with SWISS-PROT:P14576	3	-0.292398719	-0.364016955	-0.318089206	0.9635590959	0.015956824	1.424679399	0.5146550175	0.8361686874	-0.722153618	-2.058360525	64C9	Signal recognition particle protein 54k
2.0671109292	1.5051661285	1.8593624864	1.9202156997	1.9175908381	1.5621850276	1.6405284995	2.2296160731	2.1034564179	2.1616187219	143635	FBgn0010808	100B1			3	0.6678891364	-1.534340362	-0.146265116	0.0922151426	0.0819284603	-1.310886561	-1.003862981	1.3047374907	0.8103250254	1.0382597645	100B1
-0.170625517	0.1994893604	0.0689928715	-0.098781545	0.5827233629	-0.096767552	0.294239473	0.2524533806	0.601579987	0.3391142461	143636	FBgn0011202	38D1	cellularization; GO:0007349 | traceable author statement	contractile ring; GO:0005826 | non-traceable author statement	2	-1.347740906	0.0082342729	-0.469860531	-1.084528997	1.4122734696	-1.077150412	0.3553664978	0.2022764503	1.4813577345	0.519772422	38D1	diaphanous
3.2247409443	3.329223882	3.2694435814	3.5738671093	3.3452448769	3.4575292432	3.2987694194	3.5150927998	3.2108436532	3.3356505043	143637	FBgn0011206	66F3--4	entry into meiosis; GO:0042061 | non-traceable author statement; regulation of translation; GO:0006445 | inferred from genetic interaction with FLYBASE:twe; FB:FBgn0002673	nucleus; GO:0005634 | inferred from sequence similarity with MGD:Dazl; MGI:MGI:1342328	3	-1.078474615	-0.220268291	-0.711294225	1.7891924814	-0.088674373	0.8336116509	-0.47041643	1.3064295998	-1.192624766	-0.167481032	66F3--4	boule
-0.484508315	-0.108633841	-0.900786545	-0.571786324	-0.916290732	-0.240279834	-0.031322471	-0.428812472	-1.290984181	-0.358269417	143638	FBgn0011217	88C10--11	ubiquitin cycle; GO:0006512 | inferred from genetic interaction with SGD:UBC4; SGDID:S0000286; ubiquitin cycle; GO:0006512 | inferred from genetic interaction with SGD:UBC5; SGDID:S0002466		3	0.1225267862	1.0690032623	-0.925688985	-0.097244939	-0.964729539	0.7375100549	1.263678341	0.2627725574	-1.908232117	0.4404045781	88C10--11	effete
2.0188169199	1.9356536489	2.0094235548	2.0676905251	2.128772685	1.8849366941	1.7917594692	2.0886581968	1.7272209481	2.0984094444	143639	FBgn0011225	95E6--7		myosin; GO:0016459 | inferred from sequence similarity; non-muscle myosin; GO:0005860 | inferred from sequence similarity	3	0.3196091966	-0.288863709	0.2508816432	0.6771981208	1.1241122316	-0.659939696	-1.341680758	0.8306103175	-1.813883703	0.9019563563	95E6--7	jaguar
3.5508561954	3.7204826149	4.0261363122	3.8066624898	3.7730743686	3.9297117862	3.8122270084	3.9112021558	3.6851224052	3.674840852	143642	FBgn0011272	30E1	protein biosynthesis; GO:0006412 | inferred from sequence similarity with SWISS-PROT:P41123	cytosolic large ribosomal subunit (sensu Eukarya); GO:0005842 | inferred from sequence similarity with SWISS-PROT:P41123; ribosome; GO:0005840 | non-traceable author statement	2	-1.696920792	-0.488388888	1.6892921952	0.1256140998	-0.113690109	1.0022994714	0.1652594474	0.8704245017	-0.740318638	-0.81357129	30E1	Ribosomal protein L13
4.1686392583	4.1705337006	4.3274973771	4.3741990492	4.3879748182	4.4302965526	4.3892143971	4.4437366401	4.2847353271	4.3150454163	143649	FBgn0011284	69F4	protein biosynthesis; GO:0006412 | inferred from sequence similarity with SGD:RPS4A; SGDID:S0003906; protein biosynthesis; GO:0006412 | non-traceable author statement	cytosolic small ribosomal subunit (sensu Eukarya); GO:0005843 | inferred from sequence similarity with SGD:RPS4A; SGDID:S0003906	3	-1.646654484	-1.627224208	-0.017332155	0.4616617903	0.6029524476	1.0370237266	0.615666142	1.1748714794	-0.455919515	-0.145045224	69F4	Ribosomal protein S4
1.5900511986	1.5266954854	1.4793542587	1.3909563742	1.2449402428	1.4208467426	1.5045892985	1.7140376825	1.0560526742	1.339862525	143650	FBgn0011286	44F1--2	muscle contraction; GO:0006936 | inferred from mutant phenotype	endoplasmic reticulum membrane; GO:0005789 | non-traceable author statement	2	0.883734321	0.5408971164	0.2847192126	-0.193628864	-0.983766955	-0.031882909	0.4212737562	1.5546632294	-2.005895547	-0.47011336	44F1--2	Ryanodine receptor 44F
-2.427748236	-0.472604411	-0.349673748	-0.329023413	-0.711496319	-0.982540117	-0.637458275	-0.768132987	-1.473305738	-0.635577329	143655	FBgn0011300	44F11--12	TGFbeta ligand binding to type I receptor; GO:0008259 | inferred from direct assay	plasma membrane; GO:0005886 | non-traceable author statement	2	-2.426262607	0.6361752926	0.8287276332	0.8610732696	0.2619871513	-0.162562076	0.3779565806	0.1732743533	-0.931272397	0.3809027988	44F11--12	baboon
2.1342824574	2.2868779638	2.3014855877	2.3229373218	2.3842044663	2.5131368792	2.6070852969	2.8441132406	2.1775886028	2.4139276803	143657	FBgn0011336	96B13--14		oligosaccharyl transferase complex; GO:0008250 | inferred from sequence similarity; oligosaccharyl transferase complex; GO:0008250 | inferred from sequence similarity with SGD:STT3; SGDID:S0002990	3	-1.250697861	-0.528547885	-0.459418095	-0.357898924	-0.067955478	0.542210189	0.9868159919	2.1085379091	-1.045753871	0.0727080238	96B13--14	Oligosaccharyl transferase 3
0.093526058	0.3115875933	-1.206953432	-0.456237433	0.21950056	0.1519504589	0.3650101534	0.2626567049	-0.087011377	-0.047939462	143659	FBgn0011554	47F3	proteolysis and peptidolysis; GO:0006508 | non-traceable author statement	extracellular; GO:0005576 | non-traceable author statement	2	0.2792798645	0.7374617476	-2.453233878	-0.875860456	0.5439722802	0.4020388003	0.8497110223	0.6346501877	-0.10005793	-0.017961638	47F3	etaTrypsin
0.0916671885	-0.442922671	-0.349673748	0.2295744416	0.2693329338	0.2779258975	-0.04967161	0.125163143	0.206336433	-0.368964706	143661	FBgn0011556	47F3	proteolysis and peptidolysis; GO:0006508 | non-traceable author statement	extracellular; GO:0005576 | non-traceable author statement	2	0.326666513	-1.555343862	-1.227063338	0.8121655863	0.9521343744	0.9823856906	-0.17091323	0.444588192	0.7303567517	-1.294976677	47F3	zetaTrypsin
0.5282725374	0.5237290286	0.3356912916	0.5294627498	0.2908820752	0.151916042	0.0763081931	-0.011472401	0.4855078158	0.1090710951	143663	FBgn0011584	30F1	SRP-dependent, co-translational membrane targeting; GO:0006614 | inferred from sequence similarity with SGD:EC62; SGDID:S0006015	translocon; GO:0005784 | inferred from sequence similarity with SGD:SEC62; SGDID:S0006015; translocon; GO:0005784 | non-traceable author statement	2	1.0790340542	1.0573733052	0.1609211482	1.0847082795	-0.052702561	-0.715210003	-1.075663284	-1.494148979	0.8751572818	-0.919469242	30F1	Translocation protein 1
1.036736885	1.196592697	1.2425064683	1.2406741712	1.2021529676	1.2246317182	1.304874053	1.3061724361	1.1055327315	1.1561821405	143664	FBgn0011591	77F2--3	dorsal/ventral pattern formation, imaginal disc; GO:0007450 | inferred from direct assay; eye morphogenesis (sensu Drosophila); GO:0007456 | inferred from direct assay; leg disc metamorphosis; GO:0007	Golgi apparatus; GO:0005794 | inferred from direct assay; Golgi stack; GO:0005795 | inferred from direct assay; endoplasmic reticulum; GO:0005783 | inferred from direct assay	3	-1.957728475	-0.059525871	0.4856757023	0.4639181498	0.00649938	0.273422568	1.2262575434	1.2416751511	-1.140814448	-0.539379701	77F2--3	fringe
-0.415515444	-0.515164025	-1.143563677	-1.305533004	-1.481604541	-0.795276676	-1.081144596	-0.751872467	-1.185623666	-1.860752341	143667	FBgn0011604	49B10	chromatin modeling; GO:0006338 | non-traceable author statement; chromatin modeling; GO:0006338 | traceable author statement	nucleosome remodeling complex; GO:0005679 | inferred from direct assay; nucleosome remodeling complex; GO:0005679 | inferred from physical interaction with FLYBASE:brm; FB:FBgn0000212; nucleosome remo	2	1.4350989939	1.2109837928	-0.202321968	-0.566599994	-0.962594671	0.5809948652	-0.061937984	0.6786133451	-0.296917223	-1.815319157	49B10	Imitation SWI
-2.140066163	-1.53686722	-1.441354138	-1.652403948	-1.377783671	-0.609377297	-1.691017899	-1.198695747	-0.693147181	-2.459217164	143673	FBgn0011670	96F2			3	-1.154841396	-0.099505118	0.0676013084	-0.301644234	0.1788220268	1.5231995839	-0.369201884	0.4921481446	1.3766386565	-1.713217089	96F2	Male-specific RNA 57Dc
0.2113090937	-0.029852963	0.0896121587	0.2975343689	0.0820131517	-0.221930695	0.294239473	-0.147204015	0.1718502569	-0.241835684	143674	FBgn0011672	93B2--3		integral plasma membrane protein; GO:0005887 | non-traceable author statement; plasma membrane; GO:0005886 | non-traceable author statement	3	0.7940690609	-0.397324463	0.1928594755	1.2200408571	0.1553187119	-1.346230641	1.2037633477	-0.97706443	0.5991337416	-1.444565661	93B2--3	Malvolio
-0.348306694	-0.24946086	0.2627845208	-0.167478984	-1.350576279	-0.475845905	-0.045052664	0.0414567137	-0.437213806	-0.394415272	143675	FBgn0011674	57B3	apical protein localization; GO:0045176 | inferred from physical interaction with FLYBASE:corn; FB:FBgn0011674	apical cortex; GO:0045179 | inferred from direct assay; apical cortex; GO:0045179 | inferred from direct assay; cell cortex; GO:0005938 | inferred from direct assay; cytoplasm; GO:0005737 | inferred f	2	-0.073814529	0.1549386378	1.3403983318	0.3446645255	-2.39330874	-0.368971107	0.6279886376	0.8281922592	-0.279567088	-0.180520929	57B3	inscuteable
-1.041453875	-0.460727787	-0.666713923	-0.47198579	-1.897119985	-0.197825743	-0.593063722	-0.420969295	-0.133531393	-0.427937964	143676	FBgn0011676	32A4	defense response; GO:0006952 | non-traceable author statement; nitric oxide biosynthesis; GO:0006809 | traceable author statement		2	-0.803164731	0.3335521201	-0.069646423	0.3115156338	-2.478050887	0.8481582123	0.0745169388	0.4113756394	0.9740083736	0.3977351229	32A4	Nitric oxide synthase
4.1231263636	4.113866034	4.6261101215	4.7855037868	5.1310359833	5.0925512462	4.6456750795	4.8075876068	4.9963673223	4.555909651	143678	FBgn0011695	60B3			2	-1.579180776	-1.605079675	-0.17245703	0.2733284463	1.2396983106	1.1320658219	-0.117738581	0.335091542	0.8630626831	-0.368790743	60B3	Ejaculatory bulb protein III
-0.796331417	-0.664159644	-0.15415068	-0.781008536	-0.564971987	-1.519825754	-0.141078598	-0.430490476	-1.049822124	-0.674730454	143682	FBgn0011722	26C3		extracellular matrix; GO:0005578 | inferred from direct assay; extracellular matrix; GO:0005578 | inferred from sequence similarity	2	-0.289874064	0.0329685452	1.2787158089	-0.252446415	0.2752441923	-2.057080436	1.3106456592	0.6037285657	-0.909050153	0.0071482975	26C3	Tiggrin
1.0483504539	0.9058467727	0.9642999511	1.1485019582	0.9847986373	0.7382676158	0.7691330875	1.0441651282	0.7419373447	1.0709723382	143685	FBgn0011742	14E3	cytoskeleton organization and biogenesis; GO:0007010 | inferred from sequence similarity; cytoskeleton organization and biogenesis; GO:0007010 | inferred from sequence similarity with SGD:ARP2; SGDID:	Arp2/3 protein complex; GO:0005885 | inferred from sequence similarity with SGD:ARP2; SGDID:S0002187; actin filament; GO:0005884 | inferred from sequence similarity with SGD:ARP2; SGDID:S0002187	1	0.7230512162	-0.242413952	0.1536074502	1.4015795754	0.292486442	-1.377765949	-1.168651787	0.6946955545	-1.352903465	0.8763149155	14E3	Actin-related protein 14D
0.9162907319	1.0974168313	1.0307896923	0.7760613906	1.1076621242	1.3006806084	1.2940631369	1.0677218016	0.8994836136	1.3807025479	143686	FBgn0011743	53C15	cytoskeleton organization and biogenesis; GO:0007010 | inferred from sequence similarity; cytoskeleton organization and biogenesis; GO:0007010 | inferred from sequence similarity with SGD:ACT1; SGDID:	actin cytoskeleton; GO:0015629 | non-traceable author statement; actin filament; GO:0005884 | inferred from sequence similarity	2	-0.878935757	0.0531570574	-0.289712787	-1.600569811	0.1058803477	1.0991725502	1.0651183876	-0.099656501	-0.965426849	1.510973362	53C15	Actin-related protein 53D
1.9757463053	1.9375263086	1.5028556495	1.2916028018	1.9420064356	1.9690828007	2.1050329297	1.6620231476	1.4711332411	2.2599884751	143691	FBgn0011770	9B14			1	0.5258866616	0.4033641634	-0.990067014	-1.667283886	0.4177261832	0.5045253506	0.9403430079	-0.479821039	-1.091760082	1.4370866539	9B14	GIP-like
0.424883194	0.434452645	0.0741079722	0.135545492	0.0581076308	0.3825508486	-0.071629656	0.2635845209	-0.182321557	0.4512111299	143697	FBgn0011829	39A1	protein amino acid phosphorylation; GO:0006468 | inferred from sequence similarity; signal transduction; GO:0007165 | inferred from sequence similarity	plasma membrane; GO:0005886 | inferred from sequence similarity	2	1.0012411762	1.0432951698	-0.540278698	-0.270284833	-0.610593938	0.815207079	-1.18073856	0.2923966093	-1.66718616	1.1169421549	39A1	Ret oncogene
-0.753771802	-1.852384091	-2.570428823	-1.118612955	-1.523495483	-1.320542984	-2.538973871	-3.780394563	-1.925290862	-1.435828296	143705	FBgn0013301	35B6			2	1.2782835754	0.0335243713	-0.780040886	0.8649080944	0.406164589	0.6361155861	-0.744401524	-2.150966741	-0.049081089	0.5054940233	35B6	Male-specific-transcript-35Bb
0.4824261492	0.3989077076	0.8536551609	0.4239841559	0.0741079722	0.8092193518	0.6674748255	1.1172411085	0.4855078158	0.6161861394	143706	FBgn0013303	76D5	negative regulation of phosphorylation; GO:0042326 | non-traceable author statement		3	-0.381355468	-0.669736528	0.9004622249	-0.58314999	-1.791238443	0.7470296955	0.2575996242	1.8105988806	-0.370714773	0.0805047766	76D5	Neurocalcin
1.4526694301	1.8413738659	1.5859499311	1.5915213559	1.6292405397	2.0304072071	1.8099484028	1.6145530131	1.7833912196	1.663700771	143708	FBgn0013347	95B9	transcription initiation from Pol II promoter; GO:0006367 | inferred from sequence similarity with HUGO:GTF2A2; OMIM:600519; transcription initiation from Pol II promoter; GO:0006367 | inferred from s	transcription factor TFIIA; GO:0005672 | inferred from sequence similarity with HUGO:GTF2A2; OMIM:600519; transcription factor TFIIA; GO:0005672 | inferred from sequence similarity with SGD:TOA2; SGDI	3	-1.49230551	0.8503898813	-0.689032929	-0.655454328	-0.428123353	1.9896810662	0.6609907372	-0.516644085	0.5009323866	-0.220433866	95B9	Transcription-factor-IIA-S
1.5105920778	1.625002429	1.2867168474	1.4767072672	1.5571872221	1.6681904965	1.6650077636	1.5955857996	1.3609765531	1.5703873976	143724	FBgn0013809	16F6	microtubule-based movement; GO:0007018 | inferred from sequence similarity	axonemal dynein; GO:0005858 | inferred from sequence similarity with EMBL:Z83814; protein_id:CAB06068; microtubule associated protein; GO:0005875 | inferred from sequence similarity with SGD:DYN1; SGD	1	-0.166381244	0.7382168798	-1.93647557	-0.434295255	0.2020284293	1.0796881231	1.0545234925	0.505631039	-1.349332975	0.3063970799	16F6	Dynein heavy chain at 16F
0.4054651081	0.3202346755	0.6709240438	0.4054651081	0.5031035777	0.3899609216	0.4665414215	0.5296941081	0.4219944101	0.5877866649	143726	FBgn0013812	93A4--B2	microtubule-based movement; GO:0007018 | inferred from sequence similarity	axonemal dynein; GO:0005858 | inferred from sequence similarity with EMBL:Z83813; protein_id:CAB06067; microtubule associated protein; GO:0005875 | inferred from sequence similarity with SGD:DYN1; SGD	3	-0.618354729	-1.433530221	1.9205930632	-0.618354729	0.315495835	-0.766642523	-0.034198197	0.5698175374	-0.46026235	1.1254363133	93A4--B2	Dynein heavy chain at 93AB
1.0423946087	1.0950216205	1.3668762753	1.2341577807	0.930731416	0.881311013	0.9398007394	0.8625653325	0.9729860756	1.0326543209	143728	FBgn0013948	93F9--10	autophagy; GO:0006914 | inferred from mutant phenotype; induction of apoptosis by hormones; GO:0008628 | inferred from mutant phenotype		3	0.0408869436	0.3696660803	2.0680360907	1.2388977731	-0.656711624	-0.965457967	-0.600052425	-1.082568713	-0.392732158	-0.019964002	93F9--10
2.4111756805	2.7213599253	2.5646058919	2.5418358478	2.6732077681	2.8622008809	2.6330607833	2.803515769	2.5173603946	2.6613767542	143729	FBgn0013954	56C8	protein folding; GO:0006457 | inferred from sequence similarity with SWISS-PROT:Q62658; protein folding; GO:0006457 | non-traceable author statement	cytoplasm; GO:0005737 | inferred from sequence similarity with SWISS-PROT:Q62658; cytoplasm; GO:0005737 | non-traceable author statement	2	-1.67202334	0.6047470702	-0.545836658	-0.712970107	0.2513074338	1.6385278823	-0.043373771	1.207775745	-0.892621358	0.1644671036	56C8	FK506-binding protein 2
0.6325225587	0.6049544685	0.4827567824	0.9043383984	0.7985076962	0.7455936559	0.8266785732	0.7109367221	0.8353216693	0.7968396391	143730	FBgn0013969	55C9			2	-0.793563851	-1.009478864	-1.966538815	1.3353148733	0.5064421688	0.0920160826	0.7270782461	-0.179419199	0.7947715179	0.4933778408	55C9	GTP-binding-protein
1.0438040522	0.8266785732	1.1203522753	1.1125336272	1.006629899	1.0459685552	1.0594530176	0.9028677115	0.8561868078	0.9426080402	143732	FBgn0013974	76C1	signal transduction; GO:0007165 | inferred from sequence similarity with MGD:Npr1; MGI:MGI:97371	plasma membrane; GO:0005886 | inferred from sequence similarity with FLYBASE:Gyc32E; FB:FBgn0010197; plasma membrane; GO:0005886 | inferred from sequence similarity with FLYBASE:Gyc32E; FB:FBgn0010197	3	0.500462358	-1.585370607	1.2358288749	1.1607184178	0.1433459358	0.5212558261	0.6507953729	-0.853453666	-1.301897434	-0.471685078	76C1	Guanyl cyclase at 76C
-0.179126666	-0.040005335	0.8536551609	0.3726752853	0.1198011998	0.3437715391	0.447167772	0.4281339079	-0.405465108	-0.122047434	143734	FBgn0013984	93E3	insulin receptor signaling pathway; GO:0008286 | inferred from direct assay; insulin receptor signaling pathway; GO:0008286 | inferred from sequence similarity with MGD:Insr; MGI:MGI:96575	insulin receptor complex; GO:0005899 | inferred from direct assay; insulin receptor complex; GO:0005899 | inferred from direct assay; plasma membrane; GO:0005886 | inferred from sequence similarity wi	3	-0.96260303	-0.591619557	1.7914317775	0.5088420916	-0.165476545	0.4317668362	0.7074851117	0.6567290636	-1.566161237	-0.810394513	93E3	Insulin-like receptor
0.3448404863	0.7479880963	0.6160762433	1.1531712729	0.4689346821	0.2404291876	0.2336148512	0.6671716942	0.7069405027	1.0105865413	143736	FBgn0013988	52D4--9	protein amino acid phosphorylation; GO:0006468 | inferred from sequence similarity; protein amino acid phosphorylation; GO:0006468 | non-traceable author statement		2	-0.88946293	0.4185970589	-0.009406513	1.7332616837	-0.486824669	-1.228237708	-1.250347626	0.1563787066	0.2854132983	1.2706286983	52D4--9	Stretchin-Mlck
3.4292320838	3.3967758564	3.2513111006	3.2915007218	3.2358223274	3.3202283191	3.5118892823	3.5215222932	3.1088749297	3.3999199704	143739	FBgn0014002	71B4	protein folding; GO:0006457 | inferred from sequence similarity with PIR:ISMSSS; protein folding; GO:0006457 | non-traceable author statement	endoplasmic reticulum; GO:0005783 | inferred from direct assay; endoplasmic reticulum lumen; GO:0005788 | non-traceable author statement	3	0.6356326863	0.3856431054	-0.734778961	-0.425223988	-0.854079084	-0.203953663	1.2722882711	1.3464851989	-1.831873773	0.4098602064	71B4	Protein disulfide isomerase
0.6931471806	0.7292521852	0.9599657954	0.5806102609	0.4054651081	0.4859022153	0.346950394	0.7140903544	0.4054651081	0.7286786089	143740	FBgn0014006	92B2	protein amino acid phosphorylation; GO:0006468 | inferred from sequence similarity; protein amino acid phosphorylation; GO:0006468 | non-traceable author statement		3	0.4554994117	0.6419715379	1.8335420101	-0.125721914	-1.030297038	-0.614862154	-1.332508968	0.5636649748	-1.030297038	0.6390091789	92B2	Protein kinase at 92B
0.1625189295	0.3566749439	0.0737175759	0.2580414912	-0.224212499	0.2954642129	-0.159541528	-0.094252538	0.0606246218	0.1353884034	143741	FBgn0014007	69D3	defasciculation of motor neuron; GO:0007415 | inferred from genetic interaction with FLYBASE:Ptp99A; FB:FBgn0004369; motor axon guidance; GO:0008045 | inferred from genetic interaction with FLYBASE:Pt	plasma membrane; GO:0005886 | inferred from sequence similarity; plasma membrane; GO:0005886 | non-traceable author statement	3	0.3886547258	1.3805455848	-0.065007506	0.8766538023	-1.587052128	1.0678364227	-1.256665535	-0.923121644	-0.131895887	0.2500521646	69D3	Protein tyrosine phosphatase 69D
1.9318055429	2.5131002208	2.5309895069	2.4766215983	2.5195557852	2.7043977055	2.5584900455	2.6857501613	2.3369865197	2.3951879953	143742	FBgn0014010	22D6	establishment and/or maintenance of chromatin architecture; GO:0006325 | inferred from mutant phenotype; female meiosis chromosome segregation; GO:0016321 | inferred from mutant phenotype; mitosis; GO	early endosome; GO:0005769 | non-traceable author statement; plasma membrane; GO:0005886 | inferred from sequence similarity	2	-2.440325201	0.2187063783	0.300537812	0.0518412531	0.248236237	1.0937635092	0.4263342511	1.0084635557	-0.58689517	-0.320662625	22D6	Rab-protein 5
0.6114691495	0.5624129926	0.6886729002	0.7760613906	0.337692493	0.563768043	0.4895482253	0.4620354596	0.5306282511	0.638488768	143743	FBgn0014015	27F5--6			2	0.3685187002	-0.029753181	0.9953122547	1.7047925855	-1.854189942	-0.018751942	-0.621319861	-0.844687562	-0.287803741	0.5878826893	27F5--6
1.1180303745	1.1756534933	1.089463094	1.5853886572	1.3421524679	1.5463223267	1.4045597091	2.1402898021	1.4518089682	1.3522646125	143745	FBgn0003275	83A1	transcription from Pol II promoter; GO:0006366 | inferred from sequence similarity with HUGO:POLR2F; OMIM:604414; transcription from Pol II promoter; GO:0006366 | inferred from sequence similarity wit	DNA-directed RNA polymerase II, core; GO:0005665 | inferred from sequence similarity with HUGO:POLR2F; OMIM:604414; DNA-directed RNA polymerase II, core; GO:0005665 | inferred from sequence similarity	3	-0.993825422	-0.80455137	-1.087660067	0.5413014086	-0.257653941	0.412980644	-0.052665533	2.3639793566	0.1025336107	-0.224438686	83A1	RNA polymerase II 18kD subunit
3.8379753633	3.9881667192	4.0468816419	4.0731718379	4.1480289351	4.2041853179	4.0910364852	4.195171005	4.10950681	4.0662952584	143746	FBgn0014026	6C1	protein biosynthesis; GO:0006412 | inferred from sequence similarity with SWISS-PROT:P12970; protein biosynthesis; GO:0006412 | non-traceable author statement	cytosolic large ribosomal subunit (sensu Eukarya); GO:0005842 | inferred from sequence similarity with SWISS-PROT:P12970	1	-2.230887135	-0.82346585	-0.273256875	-0.026895284	0.6745796536	1.2008129239	0.1405117201	1.1163411128	0.3135944389	-0.091334707	6C1	Ribosomal protein L7A
-0.103184236	-0.284104251	-0.196710294	-0.355340721	-0.337381741	0.061195561	-0.255933374	-0.304295873	0.5158131653	-1.01345448	143755	FBgn0014340	5C10	dosage compensation; GO:0007549 | inferred from genetic interaction with FLYBASE:msl-2; FB:FBgn0005616; dosage compensation; GO:0007549 | inferred from mutant phenotype	dosage compensation complex; GO:0016456 | non-traceable author statement; dosage compensation complex; GO:0016456 | non-traceable author statement	1	0.3256348732	-0.148882318	0.0803346372	-0.3357214	-0.28861857	0.7567703655	-0.074995714	-0.201840924	1.9491418607	-2.06182281	5C10	males absent on the first
0.8217645584	0.5834482633	1.5983880762	1.5218398531	1.113650166	1.2978834038	1.2369047231	1.3444246398	0.9729860756	1.2362134029	143757	FBgn0014388	63D2	EGF receptor signaling pathway; GO:0007173 | non-traceable author statement; tracheal system development (sensu Insecta); GO:0007424 | non-traceable author statement	plasma membrane; GO:0005886 | non-traceable author statement; plasma membrane; GO:0005886 | non-traceable author statement	3	-1.128777627	-1.895207877	1.3688600465	1.1226793405	-0.190067334	0.4024306585	0.2063219305	0.5521082588	-0.642446027	0.2040986303	63D2	sprouty
2.2937461443	2.6181019644	1.8131073539	1.553038224	2.2879485855	2.078464502	2.1859027729	2.442569976	1.7001922757	2.5414344472	143766	FBgn0014857	25B9	chromatin assembly/disassembly; GO:0006333 | inferred from sequence similarity with NCBI_gi:484530	nucleosome; GO:0005718 | inferred from sequence similarity with NCBI_gi:484530	2	0.393614789	1.2908408433	-0.935917837	-1.65531544	0.3775777071	-0.201892634	0.0953007875	0.8052880533	-1.248261085	1.0787648153	25B9	Histone H3.3A
2.5270078258	2.316769728	2.1365240571	2.408106886	2.5351387753	2.5099802873	2.4885709998	2.7436483185	2.1498223384	2.353320611	143767	FBgn0014857	25B9	chromatin assembly/disassembly; GO:0006333 | inferred from sequence similarity with NCBI_gi:484530	nucleosome; GO:0005718 | inferred from sequence similarity with NCBI_gi:484530	2	0.592615529	-0.538801748	-1.50881179	-0.047261729	0.6363730439	0.5009801337	0.3857639191	1.7584879317	-1.437245763	-0.342099528	25B9	Histone H3.3A
3.1329333951	3.0500728683	3.1549085691	3.3878690777	3.494044027	3.3894094259	3.2919133691	3.6270040504	3.2158713158	3.1038028683	143769	FBgn0014863	84C3	cell differentiation; GO:0030154 | non-traceable author statement; myogenesis; GO:0007519 | non-traceable author statement	nucleus; GO:0005634 | inferred from sequence similarity with MGD:Lmo4; MGI:MGI:109360	3	-0.811609387	-1.254484607	-0.694155874	0.5509778524	1.1184646378	0.5592107476	0.0381111448	1.8291130234	-0.36832051	-0.967307027	84C3	Muscle LIM protein at 84B
1.3714792753	1.2963461245	1.4840366459	1.3009807774	1.3095605669	1.4833682098	1.3752200508	1.4190841839	1.1786549963	1.1916752765	143771	FBgn0003744	76C3	protein amino acid phosphorylation; GO:0006468 | inferred from sequence similarity; protein amino acid phosphorylation; GO:0006468 | non-traceable author statement	nucleus; GO:0005634 | inferred from sequence similarity; nucleus; GO:0005634 | non-traceable author statement	3	0.2856932439	-0.419496484	1.3421417036	-0.37599625	-0.295467491	1.3358678517	0.3208036634	0.7325065634	-1.524129707	-1.401923095	76C3	tricornered
1.5404450409	1.9037158314	2.0540092583	1.9432363507	1.9872514892	1.8522835329	2.0034707935	1.9889275341	1.7564201028	1.9627881868	143778	FBgn0015024	11B10	DNA repair; GO:0006281 | inferred from direct assay	cytoplasm; GO:0005737 | inferred from direct assay; nucleus; GO:0005634 | inferred from direct assay	1	-2.360580411	0.029348685	1.0181169624	0.2893509788	0.5789230089	-0.309020239	0.6856284973	0.5899495726	-0.939697979	0.4179809248	11B10	Casein kinase I
-0.348306694	-0.911400747	-1.050603069	-0.866166345	-0.999178392	-1.045367774	-0.864997437	-0.84218276	-0.133531393	-1.065136359	143779	FBgn0015025	71F4			3	1.466573025	-0.311750399	-0.751369234	-0.168894341	-0.588963489	-0.734835498	-0.165202782	-0.093151096	2.1448610448	-0.797267232	71F4	CKII-alpha subunit interactor-1
2.2727321298	1.7483469763	2.3215301792	1.9405553839	2.3068494918	1.5576335012	2.8114705098	2.0471806795	2.2082744135	2.8027969689	143781	FBgn0015035	30C1--2		membrane; GO:0016020 | non-traceable author statement; microsome; GO:0005792 | non-traceable author statement	2	0.1753060329	-1.119542099	0.2958015554	-0.64492779	0.2595509854	-1.590465018	1.5055961453	-0.381641227	0.0161425764	1.4841788375	30C1--2	Cytochrome P450-4e3
4.0098256202	4.0439108914	4.0560757768	3.9736366927	4.0114428332	4.2179227394	4.0610504517	4.171207617	4.0077119014	4.0877269695	143784	FBgn0015221	99E4	iron homeostasis; GO:0006879 | inferred from direct assay	ferritin; GO:0008043 | inferred from direct assay	3	-0.704930225	-0.261822739	-0.1036796	-1.175385179	-0.683906505	2.0003259777	-0.039008977	1.3930308113	-0.732408505	0.3077849402	99E4	Ferritin 2 light chain homologue
0.1790482314	0.496010538	0.5798184953	0.8036347175	0.4234836136	0.3104967502	0.7556675375	1.2145629184	-0.207639365	0.562267606	143789	FBgn0015279	92F1	insulin receptor signaling pathway; GO:0008286 | non-traceable author statement; phosphorylation; GO:0016310 | non-traceable author statement; positive regulation of cell growth; GO:0030307 | non-trac		3	-0.867853574	-0.041019416	0.1776036838	0.7614551197	-0.230214589	-0.524954361	0.6363269829	1.833410574	-1.876574506	0.131820086	92F1
0.0755075525	0.3323675618	0.2724568649	0.7367376166	0.2041611004	0.4512746441	0.4069324598	0.5959834321	0.0487901642	0.3242396682	143790	FBgn0015286	3F1--2			1	-1.250314535	-0.057923061	-0.336039551	1.8192372156	-0.653081069	0.4940655173	0.2882209302	1.1658303652	-1.374341573	-0.09565424	3F1--2	Ras-related protein
1.9346424242	1.8458266905	1.5400524992	1.5133797894	1.6130676805	1.5271705097	1.8595820656	1.7494298721	1.8845412027	1.8609169362	143791	FBgn0015294	89D4			3	1.2077428107	0.6761450844	-1.154035876	-1.313682724	-0.717010783	-1.231139741	0.7584765115	0.0991715306	0.9078669403	0.7664662469	89D4	Serine protease like 89E
0.2623642645	0.3483066943	0.2165283122	0.0317486983	0.131927543	0.2837681731	0.4912520451	0.1787879842	-0.057158414	0.0400782236	143792	FBgn0015296	67B1--2	EGF receptor signaling pathway; GO:0007173 | inferred from genetic interaction with FLYBASE:Egfr; FB:FBgn0003731; torso receptor signaling pathway; GO:0008293 | inferred from genetic interaction with		3	0.4239661072	0.9474521636	0.1447736065	-0.980742062	-0.370540228	0.5543399838	1.81815012	-0.085107437	-1.522286369	-0.930005885	67B1--2	SHC-adaptor protein
-0.530628251	-0.336472237	-0.755138857	-0.743919506	-0.173271721	-1.195462115	-0.431137463	-0.872299163	-0.470003629	-0.750524293	143795	FBgn0015300	60D1--3	protein amino acid phosphorylation; GO:0006468 | inferred from sequence similarity; protein amino acid phosphorylation; GO:0006468 | non-traceable author statement		2	0.3212691518	0.9760874725	-0.435924274	-0.398085444	1.5265040419	-1.920976062	0.6568157526	-0.831063796	0.5257341702	-0.420361013	60D1--3	Suppressor of Stellate-like
1.8333654701	2.1082435326	1.8984926687	2.1356584429	2.2980292765	2.0288227836	1.716824025	2.2098192023	1.5625209926	2.2469940776	143797	FBgn0015320	32A2	ubiquitin cycle; GO:0006512 | inferred from sequence similarity with SGD:UBC4; SGDID:S0000286; ubiquitin cycle; GO:0006512 | inferred from sequence similarity with SGD:UBC5; SGDID:S0002466		2	-0.699814347	0.4283413777	-0.432519019	0.5408577703	1.207260843	0.1023823985	-1.178124247	0.8452286775	-1.811415415	0.9978019606	32A2	Ubiquitin conjugating enzyme 2
0.9509762899	0.895292585	0.6069471626	1.0819729697	1.1842338114	1.0000606149	1.4927555924	1.5855814521	1.1233049013	1.1493478067	143800	FBgn0015338	35E5			2	-0.552889582	-0.750151947	-1.771630318	-0.08882716	0.2734370887	-0.379005856	1.3663912386	1.6952315827	0.0575933161	0.1498516373	35E5
-0.242946179	0.2462511263	0.2408431284	-0.025063969	0.5035263213	0.2366442385	-0.131645193	0.4452283413	0.1612681476	0.4583620542	143806	FBgn0015400	32F2		plasma membrane; GO:0005886 | inferred from sequence similarity	2	-1.700508204	0.2242894401	0.2030111102	-0.843228002	1.2365654365	0.1864901416	-1.262582907	1.0071859745	-0.110084923	1.0588619333	32F2	kekkon-2
1.3862943611	1.7608197857	1.9575517241	1.7940931926	1.6221769382	1.8831770789	2.0412801751	2.04553999	1.6259672144	1.7339472469	143808	FBgn0015513	95A9--B1	larval visceral muscle development; GO:0007523 | inferred from mutant phenotype; myoblast fusion; GO:0007520 | inferred from mutant phenotype		3	-1.923098138	-0.117013715	0.8316922095	0.0434415646	-0.785594994	0.4730332795	1.2354582588	1.2560004835	-0.767317039	-0.24660191	95A9--B1	myoblast city
-0.840783179	-1.368531905	-2.644536795	-0.853920401	-0.901444224	-1.06784063	-0.815549162	-1.247647868	-0.470003629	-1.520884515	143811	FBgn0015520	89D4	mRNA splicing; GO:0006371 | inferred from sequence similarity with NCBI_NP:005057; mRNA splicing; GO:0006371 | inferred from sequence similarity with NCBI_gi:4826998	spliceosome complex; GO:0005681 | inferred from sequence similarity with NCBI_gi:4826998	3	0.5530999583	-0.325234452	-2.448894725	0.5312356252	0.4521415286	0.175207294	0.5950970388	-0.124046644	1.1701899137	-0.578795538	89D4	nonA-like
0.1112256351	0.2909235664	0.9565411345	0.8550471066	0.5928244589	0.5526568176	0.6176828162	0.7044894572	0.4328640823	0.5732786384	143815	FBgn0015542	99C7--D1	regulation of transcription, DNA-dependent; GO:0006355 | non-traceable author statement	nucleus; GO:0005634 | non-traceable author statement	3	-1.835818605	-1.114785148	1.5559887065	1.1487464567	0.0965846373	-0.064587019	0.1963281745	0.5446376515	-0.545252375	0.0181575211	99C7--D1	similar
-0.188742125	-0.438254931	-0.575364145	-0.175890666	-1.897119985	-0.86196805	-0.858108776	-0.968934465	-1.232143681	-1.567765216	143816	FBgn0015546	35A3	mismatch repair; GO:0006298 | inferred from sequence similarity; mismatch repair; GO:0006298 | inferred from sequence similarity with EMBL:U21011		2	1.2111174798	0.7716889516	0.5302195819	1.2337507763	-1.797585679	0.0254682062	0.0322649513	-0.162915288	-0.626465196	-1.217543783	35A3	spellchecker1
1.2185716037	1.5240780635	1.0034509073	1.0765641514	1.2809338455	2.0334992602	2.0882135278	1.8247199551	1.0818051704	1.1795125068	143821	FBgn0015569	84D9			3	-0.517257703	0.2261705982	-1.04073866	-0.862822766	-0.365503611	1.4658109489	1.5989542383	0.9577613179	-0.850069118	-0.612305245	84D9	alpha-Esterase-10
0.9954280524	0.5798184953	0.2198594761	0.4161603972	0.6176396281	0.5414207443	0.9449509653	1.0934708892	0.9245895347	0.9200013113	143822	FBgn0015576	84D9			3	0.9343914756	-0.503411213	-1.748690674	-1.069586964	-0.372568874	-0.636248363	0.7597658198	1.2735710055	0.6893253806	0.6734524059	84D9	alpha-Esterase-8
0.1552928844	0.4464304615	0.0436750635	-0.032789823	0.7552789617	0.482742655	0.317196133	0.1546937154	0.0487901642	0.6875553673	143825	FBgn0015584	53C14	physiological processes; GO:0007582 | non-traceable author statement; post-mating behavior; GO:0045297 | non-traceable author statement; sperm displacement; GO:0007321 | non-traceable author statement	extracellular; GO:0005576 | non-traceable author statement	2	-0.542359236	0.5061652458	-0.944347942	-1.219734259	1.6184751605	0.636942675	0.0407311417	-0.544517128	-0.925926039	1.3745703805	53C14	Accessory gland-specific peptide 53Ea
0.2803019652	0.5953830118	-0.005479466	0.5794445936	0.8564136938	0.8178506591	0.6411259958	0.4704788015	0.2559333741	0.5108256238	143827	FBgn0015586	75F2			3	-0.832750473	0.3603056346	-1.914863426	0.2999547268	1.348699741	1.2026805989	0.533511694	-0.112644841	-0.925022277	0.040128622	75F2	Accessory gland-specific peptide 76A
0.5511769193	0.3005854773	0.5485659517	0.2548922496	0.0444517626	0.3546215551	0.3371013653	0.3222488021	0.5355182364	-0.017167804	143828	FBgn0015589	98E2--3	frizzled-2 receptor signaling pathway; GO:0007223 | non-traceable author statement; microtubule-based process; GO:0007017 | inferred from sequence similarity	apicolateral plasma membrane; GO:0016327 | traceable author statement; microtubule associated protein; GO:0005875 | inferred from sequence similarity	3	1.1597873762	-0.115043834	1.1465046284	-0.347498511	-1.41807019	0.1598533372	0.0707230596	-0.004836229	1.080127123	-1.731546761	98E2--3	APC-like
0.9279867716	1.258313399	1.4843480269	1.4488147181	1.2792705446	1.3947536261	1.4059242172	1.2243977092	1.064710737	1.2799045093	143830	FBgn0015614	43E16	protein amino acid dephosphorylation; GO:0006470 | inferred from sequence similarity	calcineurin complex; GO:0005955 | inferred from sequence similarity	2	-2.002994864	-0.106386539	1.1914172749	0.9873986956	0.0139413229	0.6770007177	0.7411379513	-0.301117373	-1.217978491	0.017581304	43E16	Calcineurin B2
2.175197255	2.4275572322	3.3120733851	3.184751779	2.4201781771	2.6037678527	2.8291389122	2.8647675012	2.4726794232	2.4986416782	143835	FBgn0015657	64E4		cytoplasm; GO:0005737 | non-traceable author statement	3	-1.391961114	-0.694540877	1.7499016666	1.3980365825	-0.714933582	-0.207566461	0.415267395	0.5137303099	-0.569841511	-0.498092408	64E4	DnaJ-like-1
0.6220512589	1.0164765917	0.8566219373	0.7632147432	0.8175558912	1.026493872	1.2415082982	1.020890502	1.0316015784	1.1409146684	143836	FBgn0015737	97E8			3	-1.781585118	0.3370194226	-0.52161913	-1.023343763	-0.731457332	0.3908259449	1.54574806	0.3607281691	0.4182613275	1.0054224185	97E8	Hemomucin
4.4524850983	4.5113980385	4.5821602229	4.6110407708	4.6721914181	4.8011994448	4.6594831457	4.6430163285	4.5751404395	4.4699595727	143838	FBgn0015756	32B4	protein biosynthesis; GO:0006412 | inferred from sequence similarity with SWISS-PROT:P17077	cytosolic large ribosomal subunit (sensu Eukarya); GO:0005842 | inferred from sequence similarity with SWISS-PROT:P17077; ribosome; GO:0005840 | non-traceable author statement	2	-1.38831031	-0.825496384	-0.149482884	0.126422113	0.7106135627	1.9430679924	0.5892074219	0.4318947158	-0.216545092	-1.221371137	32B4	Ribosomal protein L9
-1.090644119	0.3005854773	0.6190392084	0.3036824138	0.3765613619	-0.234125968	-0.171850257	0.3417492937	0.1300531282	-0.182321557	143839	FBgn0015765	95E1	immune response; GO:0006955 | inferred from direct assay; osmotic response; GO:0006970 | inferred from direct assay; stress response; GO:0006950 | inferred from direct assay	nucleus; GO:0005634 | non-traceable author statement	3	-2.321007724	0.536772617	1.1909211592	0.5431341581	0.6928377194	-0.561599543	-0.433676515	0.6213288582	0.1864753002	-0.45518603	95E1
0.7221347174	0.8094861726	0.7662980622	0.6856937299	0.9695479085	1.0299660977	1.0443002993	0.8340233292	0.8109302162	1.156479671	143842	FBgn0015781	91E1	proline biosynthesis; GO:0006561 | inferred from sequence similarity		3	-1.025093096	-0.468062627	-0.743468381	-1.257473201	0.5526331766	0.9379132175	1.0293208193	-0.311591922	-0.458854123	1.744676137	91E1	Pyrroline 5-carboyxlate reductase
0.6931471806	1.1115994842	1.3371134956	1.0070903041	0.9624801143	0.99420099	1.1073459686	0.9946225751	0.9729860756	0.7680484887	143843	FBgn0015790	93B6--7	endocytosis; GO:0006897 | inferred from mutant phenotype; polarization of the oocyte microtubule cytoskeleton; GO:0008103 | inferred from mutant phenotype; regulation of pole plasm oskar mRNA localiza		3	-1.687906625	0.653062178	1.9146665731	0.068401207	-0.181163825	-0.003706132	0.6292665217	-0.001347637	-0.122389797	-1.268882463	93B6--7	Rab-protein 11
0.3278638621	0.8094861726	1.1433825226	1.2709835146	0.930731416	1.0953707947	0.6411259958	1.1236448849	1.0116009117	1.0402015265	143845	FBgn0015797	33B8			2	-2.184971717	-0.464282326	0.7286273335	1.1845066986	-0.03111011	0.5570960965	-1.065781808	0.6581107835	0.2578118943	0.3599931542	33B8	Rab-protein 6
1.3360325263	1.6487964711	1.4498077668	1.5865984205	1.3313958352	1.4897299484	1.2997018323	1.6478442933	1.2762934659	1.5120830906	143848	FBgn0015806	64E8	cell growth and/or maintenance; GO:0008151 | inferred from mutant phenotype; oogenesis; GO:0007292 | inferred from mutant phenotype	ribosome; GO:0005840 | inferred from sequence similarity; ribosome; GO:0005840 | inferred from sequence similarity	3	-0.8565744	1.3430540208	-0.056407831	0.9056231655	-0.88918365	0.2243597146	-1.112083478	1.3363574775	-1.276711495	0.3815664762	64E8	RPS6-p70-protein kinase
0.8887139641	1.0257604403	0.8363968227	1.3196029866	1.052092273	0.9857001832	1.1093075778	1.2417131323	0.8561868078	1.1644797137	143849	FBgn0015816	22F1	intracellular protein transport; GO:0006886 | inferred from sequence similarity with SPTREMBL:Q62843; protein targeting; GO:0006605 | inferred from sequence similarity with SPTREMBL:Q62843		2	-0.975493182	-0.136174333	-1.295901003	1.6634165391	0.0250906927	-0.38151686	0.3754965188	1.1863927976	-1.174700459	0.7133892895	22F1	SLY-1 homologous
-0.673729095	-0.501313067	-1.268511325	-0.703097511	-0.218879153	-0.722705983	-0.181400322	-0.609560464	-0.826678573	-0.35364004	143853	FBgn0015838	45A4--6	establishment and/or maintenance of cell polarity; GO:0007163 | non-traceable author statement		2	-0.211981919	0.3272686897	-2.072230551	-0.30383496	1.2106126695	-0.36516267	1.3278319459	-0.011287277	-0.690348695	0.7891327663	45A4--6	Van Gogh
1.4008931605	1.6959115104	1.5704357546	1.5857961494	1.5714527992	1.5984401582	1.6601142765	1.6525956385	1.2809338455	1.3955451209	143854	FBgn0015872	47F11	water transport; GO:0006833 | inferred from sequence similarity with PIR:I39178; water transport; GO:0006833 | non-traceable author statement		2	-1.032697531	1.1385366889	0.215078013	0.3281252682	0.2225631137	0.4211808517	0.8750812822	0.8197466769	-1.915557089	-1.072057275	47F11	Drip
-1.53393036	-1.026041596	-0.128832872	-0.190273885	-0.488352768	-0.507594603	-1.716335707	-0.239435239	-0.087011377	-0.146379535	143860	FBgn0015929	43D1--3	pre-replicative complex formation and maintenance; GO:0006267 | inferred from sequence similarity with MGD:Mcmd4; MGI:MGI:103199	nucleus; GO:0005634 | non-traceable author statement; pre-replicative complex; GO:0005656 | inferred from sequence similarity with MGD:Mcmd4; MGI:MGI:103199	2	-1.529570881	-0.692005191	0.7875928958	0.6862697554	0.1947041552	0.1629722049	-1.830377812	0.605197154	0.8565612441	0.7586564747	43D1--3	disc proliferation abnormal
0.3237870771	0.5198754593	0.5228410605	0.7454913245	0.7100967389	0.5962973546	0.8732733468	0.8273193935	0.9328200338	0.2737557628	143861	FBgn0015933	43D3		myosin; GO:0016459 | inferred from sequence similarity	2	-1.373356271	-0.501184874	-0.487994329	0.5023202913	0.3448905403	-0.161271869	1.0706753547	0.8662791369	1.3355299914	-1.595887972	43D3	dilute class unconventional myosin
0.3133498192	0.394654192	0.2329315577	0.4361423604	0.4643056081	0.4709797152	0.1622986409	0.5236705303	-0.216223108	0.2769867833	143865	FBgn0016038	1B12			1	0.0342762962	0.4088373655	-0.336202548	0.599969185	0.7297144353	0.7604613755	-0.661601292	1.0032026617	-2.405412926	-0.133244553	1B12	modifier of rudimentary
0.4502010019	0.1163389921	0.5228410605	0.1384696743	0.3871159694	0.2076393648	0.5836819901	0.4072272231	0.7339691751	0.1057321938	143868	FBgn0016075	25B4		collagen; GO:0005581 | non-traceable author statement; collagen type IV; GO:0005587 | non-traceable author statement	2	0.3912719485	-1.147746181	0.7261239645	-1.045729419	0.1004661489	-0.726874909	1.0065850258	0.1931738637	1.6993703548	-1.196640797	25B4	viking
-0.040005335	0.2267213727	0.1978257433	0.2795848622	0.6084640933	0.6671716942	0.5055485667	0.4267825298	0.843720039	-0.192033998	143869	FBgn0016076	25D1	circadian rhythm; GO:0007623 | non-traceable author statement; locomotor rhythm; GO:0045475 | non-traceable author statement	nucleus; GO:0005634 | non-traceable author statement	2	-1.220376384	-0.390812584	-0.480682729	-0.226398462	0.7964698803	0.9790601464	0.4763857151	0.2314104234	1.5281544514	-1.693210458	25D1	vrille
3.9037536139	4.1725001208	4.2898571222	4.1588830834	4.2045012501	4.0383802881	4.1225052417	4.2094483324	4.1711769943	4.0127729085	143870	FBgn0016119	94E9	hydrogen transport; GO:0006818 | non-traceable author statement	proton-transporting ATP synthase complex, coupling factor F(0) (sensu Eukarya); GO:0000276 | inferred from sequence similarity with SWISS-PROT:P21571	3	-1.98622346	0.3901474868	1.4278680203	0.2697398485	0.6731150866	-0.795797133	-0.051928504	0.7168592922	0.378447839	-1.022228477	94E9	ATPase coupling factor 6
4.6410777243	4.568424838	4.7084034406	4.5351086529	4.5924399263	4.6368505226	4.636907871	4.6348317209	4.2316881237	4.5285188841	143871	FBgn0016120	91E4		proton-transporting ATP synthase complex, coupling factor F(0) (sensu Eukarya); GO:0000276 | inferred from sequence similarity with SWISS-PROT:P13620	3	0.5303509359	-0.022845238	1.0429847831	-0.276522511	0.1600112965	0.4981640272	0.4986006917	0.4827923962	-2.586837821	-0.326698561	91E4	ATP synthase, subunit d
1.3019532127	1.3577032278	0.843365492	0.8251303456	1.1884686178	1.1762482563	1.2527629685	1.3123326199	1.1460788259	1.2335316066	143872	FBgn0016123	100B1			3	0.7446485554	1.0450498674	-1.726388497	-1.824646083	0.1331523766	0.0673046345	0.4795936695	0.8005765677	-0.095259204	0.3759681127	100B1	Alkaline phosphatase 4
0.1872115421	0.8129194749	0.5493592878	0.6428371704	0.4294183491	0.3891515326	0.6549831776	0.9703179283	0.6826758807	0.69685776	143873	FBgn0016650	90B8--C1	G-protein coupled receptor protein signaling pathway; GO:0007186 | inferred from sequence similarity; G-protein coupled receptor protein signaling pathway; GO:0007186 | inferred from sequence similari	integral membrane protein; GO:0016021 | inferred from sequence similarity; integral membrane protein; GO:0016021 | inferred from sequence similarity	3	-1.853011324	0.9451333254	-0.233498891	0.1845310296	-0.769870699	-0.949942537	0.2388475618	1.6490138697	0.3626883905	0.4261092734	90B8--C1	Fsh-Tsh-like receptor
0.8043728157	0.5137624834	0.2876820725	-0.489548225	0.2623642645	0.7884573604	0.3327057538	0.2742847429	-0.25489225	0.1057321938	143876	FBgn0016675	37D1	defense response; GO:0006952 | non-traceable author statement		2	1.3286874088	0.6161130484	0.061765572	-1.843997303	-0.000313504	1.2896628315	0.1721633019	0.0289154201	-1.268622606	-0.384374169	37D1	Galactose-specific C-type lectin
3.1226240254	2.8644392702	2.9186613363	2.9486744789	3.3063870769	3.309585855	3.2418360171	3.3233744307	2.9778652717	3.2742648097	143877	FBgn0016687	60D5		nucleosome remodeling complex; GO:0005679 | non-traceable author statement	2	-0.033374792	-1.435121588	-1.140737021	-0.97778849	0.9643187723	0.9816857039	0.6138556278	1.0565471797	-0.819304693	0.7899192996	60D5	Nucleosome remodeling factor - 38kD
2.3523085283	2.2686835413	2.412399959	2.5475450023	2.477683657	2.606670356	2.4243738006	2.4927968596	1.9980959022	2.390518031	143878	FBgn0016693	87C3	endocytosis; GO:0006897 | non-traceable author statement		3	-0.263105463	-0.75423637	0.0898124859	0.8835215209	0.4732247048	1.2307656843	0.1601350519	0.5619847893	-2.343401971	-0.038700433	87C3	Putative Achaete Scute Target 1
-0.230523659	0.0663750689	-0.614366303	-0.410148957	-0.331032513	-0.589350387	0.0844383191	0.2999637573	-0.538996501	-0.503758457	143884	FBgn0016983	65F6--7			3	0.143335245	1.0641369476	-1.047114317	-0.41375465	-0.168382913	-0.969529957	1.1201583112	1.7885888971	-0.813362416	-0.704075147	65F6--7	smallminded
1.1180303745	1.4241010615	1.1274951628	1.4904859696	1.4743468626	1.4161830175	1.2921355919	1.649878882	1.0340737675	1.1931336027	143885	FBgn0017397	93F10--12		nucleus; GO:0005634 | inferred from direct assay; nucleus; GO:0005634 | non-traceable author statement	3	-1.022293089	0.5118312519	-0.974852538	0.8445736791	0.7636793045	0.4721434786	-0.14962196	1.6435020218	-1.443110501	-0.645851648	93F10--12	held out wings
1.0586069541	1.3862943611	1.2385334794	1.4784492532	1.2695051496	1.667117024	1.3281867303	1.5539332411	1.5404450409	1.2161209383	143887	FBgn0017418	16F7		cytoplasm; GO:0005737 | non-traceable author statement	1	-1.690190373	0.0674502064	-0.725105492	0.5617480477	-0.558980511	1.5737189777	-0.244225884	0.966626958	0.8942793259	-0.845321256	16F7	ariadne
0.7640989165	1.4200325008	0.7566605863	1.4859937213	1.4415570398	1.2549926238	1.0068047394	0.669049629	0.5355182364	0.9222305033	143890	FBgn0017448	100C1			3	-0.744134788	1.1217385018	-0.765293914	1.3093722541	1.1829673571	0.6522649066	-0.053732096	-1.01451266	-1.394356999	-0.294312563	100C1
2.424282028	2.5754520797	2.4283944395	2.3160454958	2.2777333768	2.5957210161	2.7086644517	2.5284761891	2.6449920651	2.3267355532	143892	FBgn0017545	102A1	protein biosynthesis; GO:0006412 | inferred from sequence similarity with MGD:Rps3a; MGI:MGI:1202063	cytosolic small ribosomal subunit (sensu Eukarya); GO:0005843 | inferred from sequence similarity with MGD:Rps3a; MGI:MGI:1202063	4	-0.390234525	0.6204585881	-0.362739754	-1.113882605	-1.370029867	0.7559726947	1.5110902016	0.3063870604	1.0853891985	-1.042410992	102A1	Ribosomal protein S3A
1.1275998255	1.4629376321	1.2023321149	1.3851254539	1.3905587599	1.2070929317	1.4880770554	1.6185220022	0.843720039	1.4999536796	143893	FBgn0017549	52E4		plasma membrane; GO:0005886 | inferred from sequence similarity with MGD:Rin; MGI:MGI:108054	2	-0.853469492	0.614285111	-0.52637049	0.2737056105	0.2974868833	-0.505532665	0.7243189444	1.2952690945	-2.095995253	0.7763022563	52E4	Ras which interacts with Calmodulin
0.9509762899	1.471287574	1.2605816166	0.9143085707	0.5978370008	0.4037542437	1.183958173	1.3192836508	0.4726044109	1.0028081597	143894	FBgn0017556	60D3		20S core proteasome; GO:0005839 | non-traceable author statement	2	-0.018422944	1.3988036363	0.8248816542	-0.118298669	-0.980305576	-1.508949199	0.6161743201	0.9847745602	-1.321414755	0.1227569722	60D3
4.5925306424	4.571319343	4.512970548	4.3245598241	4.6079014953	4.4938087951	4.5039485587	4.4724547869	4.5968859664	4.4430433365	143899	FBgn0019624	86F7--8	electron transport; GO:0006118 | non-traceable author statement	respiratory chain complex IV (sensu Eukarya); GO:0005751 | inferred from sequence similarity with SWISS-PROT:P11240	3	0.9253858677	0.6818190763	0.0118069078	-2.151690691	1.1018875155	-0.208225189	-0.091791506	-0.453430687	0.9753975269	-0.791158821	86F7--8	Cytochrome c oxidase subunit Va
-0.253602759	0.1709065936	0.1804883757	-0.220671362	-0.666239728	-0.015748357	0.0259754864	-0.091216008	0.0800427077	0.0647708362	143901	FBgn0019662	65F4			3	-0.709675867	0.9540922342	0.9916458557	-0.580608729	-2.326912855	0.2225405007	0.3860676392	-0.073237838	0.5979718471	0.5381172114	65F4	quemao
0.7221347174	1.130360987	1.222987306	0.8942678198	0.7156200364	1.0934708892	0.6664789335	0.968853062	1.4069136483	0.873694114	143902	FBgn0019828	84B2			3	-1.02008785	0.6635091272	1.0455163677	-0.310180643	-1.046955541	0.5113678717	-1.249622098	-0.002577979	1.8040609718	-0.395030227	84B2	don juan
1.7136212649	1.7777732273	1.726856583	1.6443067381	1.7372712839	1.6961888388	1.8070036669	1.5070125324	1.32175584	1.553846897	143903	FBgn0019925	88E11		endoplasmic reticulum membrane; GO:0005789 | inferred from sequence similarity; endoplasmic reticulum membrane; GO:0005789 | inferred from sequence similarity with MGD:Surf4; MGI:MGI:98445	3	0.4384771875	0.870850679	0.5276810166	-0.028691125	0.5978743583	0.3209855527	1.0678589509	-0.954031098	-2.202630206	-0.638375317	88E11	Surfeit 4
4.955883394	4.965247936	4.9485382346	4.9969446436	5.1187356427	5.2714204031	5.06625256	5.0870328756	4.9888724134	4.8616908962	143904	FBgn0019936	92F11	protein biosynthesis; GO:0006412 | inferred from sequence similarity with SGD:RPS20; SGDID:S0001007; protein biosynthesis; GO:0006412 | non-traceable author statement	cytosolic small ribosomal subunit (sensu Eukarya); GO:0005843 | inferred from sequence similarity with SGD:RPS20; SGDID:S0001007	3	-0.612882341	-0.531100001	-0.677029026	-0.254286579	0.8093375557	2.142762828	0.3509927362	0.5324712147	-0.324782912	-1.435483475	92F11	Ribosomal protein S20
2.2411351307	2.0941182561	1.9667376611	1.7826421247	2.1435793415	2.2879149032	1.6667499243	1.8018478272	1.961658506	2.1918604217	143905	FBgn0019940	88F4	phototransduction; GO:0007602 | inferred from genetic interaction with FLYBASE:ninaE; FB:FBgn0002940; phototransduction; GO:0007602 | inferred from sequence similarity with FLYBASE:Rh2; FB:FBgn0003248	integral membrane protein; GO:0016021 | inferred from sequence similarity; rhabdomere; GO:0016028 | inferred from direct assay	3	1.0708202293	0.3782499773	-0.221817267	-1.089058476	0.6112523213	1.2911913872	-1.635005944	-0.99858384	-0.24574426	0.8386958714	88F4	Rhodopsin 6
1.0166789059	1.1018749343	1.1868629768	1.0588930089	0.9796922432	0.8682815127	1.0144003536	0.999877448	0.8649974375	1.0948878896	143906	FBgn0019949	58F3	RNA elongation from Pol II promoter; GO:0006368 | inferred from direct assay; response to heat shock; GO:0006951 | inferred from direct assay; transcription; GO:0006350 | inferred from direct assay	nucleus; GO:0005634 | inferred from direct assay; nucleus; GO:0005634 | inferred from direct assay; polytene chromosome; GO:0005700 | inferred from direct assay; polytene chromosome puff; GO:0005703 |	2	-0.019574575	0.828785169	1.6750738431	0.4007824098	-0.387878077	-1.497276961	-0.042263802	-0.186879093	-1.529978922	0.7592100071	58F3	Cyclin-dependent kinase 9
1.6478890988	1.1152003468	0.8724881092	1.1469308659	1.3370233121	1.4243942074	1.3928517617	1.187972463	1.5686159179	1.9453020615	143908	FBgn0019982	24E4			2	0.9257385544	-0.810500263	-1.601593386	-0.70707822	-0.087493364	0.1972822004	0.0944731616	-0.57330777	0.6673565755	1.8951225121	24E4	GS1-like
2.1365999555	1.9318977759	2.0453986572	1.7064458855	2.1151221367	1.6706334735	2.2676196306	2.1642068083	1.7047480922	2.2307005065	143912	FBgn0020236	52D9--11	acetyl-CoA biosynthesis; GO:0006085 | inferred from sequence similarity with SWISS-PROT:P16638	cytoplasm; GO:0005737 | inferred from sequence similarity with SWISS-PROT:P16638	2	0.6079995627	-0.285698954	0.2098285946	-1.269987546	0.5142306792	-1.426339079	1.180011495	0.7285268743	-1.277399853	1.0188282263	52D9--11	ATP citrate lyase
1.0123279201	0.9494273555	0.6337237601	0.5898613544	0.5108256238	0.5411309733	0.9135219253	0.7571895469	0.8561868078	0.9836031799	143913	FBgn0020251	65B3--4			3	1.2311161773	0.9051278377	-0.73103698	-0.958358195	-1.367968614	-1.210908171	0.7190444277	-0.091163442	0.4218995631	1.0822473967	65B3--4	sulfateless
0.6931471806	0.6750635051	0.7868326646	0.5642134972	0.6490052873	0.8098508853	0.2788324572	0.664215558	0.4192584302	0.7999959499	143914	FBgn0020258	35A3	thermosensory behavior; GO:0040040 | inferred from mutant phenotype		2	0.344264577	0.2389350521	0.8899416745	-0.406717913	0.0871572949	1.0240127738	-2.068938044	0.17575049	-1.251017977	0.9666120721	35A3	pickpocket
-0.796331417	0.0064725145	0.0892981376	-0.115310847	-0.157185584	-0.151726436	-0.44542342	-0.541716111	-0.199128675	-0.680462021	143915	FBgn0020269	51B11--C1		extracellular matrix; GO:0005578 | non-traceable author statement	2	-1.664673338	1.0232992613	1.300618538	0.6155404989	0.4753342277	0.4936127111	-0.489752486	-0.812162608	0.3348990896	-1.276715895	51B11--C1	M-spondin
-0.3074847	0.0177624563	0.5557049499	0.0589740025	-0.056089467	-0.00486619	0.4054651081	0.5959834321	0.0540672213	0.245122458	143919	FBgn0020307	58D2		nucleus; GO:0005634 | non-traceable author statement	2	-1.609188823	-0.481080972	1.384752867	-0.338140234	-0.737233663	-0.559567602	0.8636514774	1.5244573074	-0.355159225	0.3075088674	58D2	defective proventriculus
0.4239596907	0.6505875661	0.4200108191	0.6578790417	0.4979222189	0.4651374396	0.3884236423	0.5077791629	0.0927817335	0.7403428719	143922	FBgn0020378	9A2		nucleus; GO:0005634 | inferred from sequence similarity with FLYBASE:btd; FB:FBgn0000233; nucleus; GO:0005634 | inferred from sequence similarity with MGD:Sp1; MGI:MGI:98372	1	-0.334466628	0.9179465389	-0.35628927	0.9582414056	0.0742723408	-0.106906119	-0.530849421	0.1287447504	-2.164654701	1.4139611027	9A2
-0.268263987	-0.161755279	-1.297463147	-0.629777567	-0.651300071	-0.192077732	-0.22094333	-0.141880587	-0.0719735	-0.464812665	143927	FBgn0020440	56D5	cytoskeletal anchoring; GO:0007016 | inferred from sequence similarity; integrin-mediated signaling pathway; GO:0007229 | inferred from sequence similarity	focal adhesion; GO:0005925 | inferred from sequence similarity; focal adhesion; GO:0005925 | inferred from sequence similarity	2	0.3806552383	0.6666517721	-2.382944094	-0.59007883	-0.647870927	0.5852301068	0.5077203767	0.7200191742	0.9077332611	-0.147116078	56D5	Focal adhesion kinase-like
0.1061601958	0.6084942952	0.6069471626	0.062520357	0.3192304302	0.1359556362	0.5520685823	0.2943140248	0.0671393028	0.2574421873	143928	FBgn0020443	33E1	translational termination; GO:0006415 | inferred from sequence similarity with SGD:SUP35; SGDID:S0002579; translational termination; GO:0006415 | inferred from sequence similarity with SGD:SUP35; SGDI	cytosol; GO:0005829 | inferred from sequence similarity; cytosol; GO:0005829 | inferred from sequence similarity with SGD:SUP35; SGDID:S0002579	2	-0.891268149	1.4062698293	1.3991936705	-1.090864766	0.0832564874	-0.754992001	1.1481941412	-0.030704296	-1.069738978	-0.199345938	33E1	Ef1alpha-like factor
1.4753461387	0.3149055311	1.0669817448	1.7323996236	2.0149030205	1.6258080421	2.1794463313	1.634964824	1.3862943611	1.7417648763	143929	FBgn0020508	12F4			1	-0.079954911	-2.292479954	-0.858552663	0.4101496833	0.9487777153	0.206919512	1.2625001009	0.2243780612	-0.249743254	0.4280057081	12F4	Antigen 5-related 2
4.2617216716	4.2228182516	4.4626820033	4.350916506	4.3754139096	4.5587989688	4.2959364922	4.4554078355	4.3489867806	4.2830288128	143933	FBgn0020618	28C2			2	-0.956432346	-1.329078252	0.9685152476	-0.102057852	0.132596509	1.8891950647	-0.628697335	0.898837855	-0.120542198	-0.752336693	28C2	Receptor of activated protein kinase C 1
1.0851892683	0.7866732386	0.6709240438	0.6623025052	0.4390817189	0.6459334431	1.04334961	0.9214058325	0.5108256238	0.8264125804	143941	FBgn0020762	24E1			2	1.522150624	0.1282396994	-0.412247414	-0.452505409	-1.494827634	-0.528940214	1.3267816956	0.7573691796	-1.159821796	0.3138012678	24E1	ABC transporter expressed in trachea
2.8332133441	2.852881149	2.9723849096	4.1666652238	2.6536030406	2.3461533132	3.1717934527	4.3432555559	3.1809431707	3.3535362096	143944	FBgn0020906	25B1			2	-0.560158784	-0.529057222	-0.340080686	1.5484871294	-0.84418443	-1.330368162	-0.024747215	1.8277371629	-0.010278365	0.2626505733	25B1	Serine protease 4
2.1051092884	1.7263444191	1.9131988161	2.0974240442	2.3157459707	2.0866967126	2.2816628965	2.3983613646	2.0541237337	2.2334402343	143949	FBgn0021765	16F6		mitochondrion; GO:0005739 | non-traceable author statement	1	-0.080652817	-1.977900308	-1.041939598	-0.119148495	0.9744342544	-0.172882103	0.8037108525	1.3882578729	-0.33604138	0.5621617219	16F6	scully
-0.103184236	0.1708177323	-0.438801528	-0.009950331	-0.211843996	-0.284451052	-0.042359274	-0.263886335	-0.470003629	0.0618754037	143953	FBgn0022213	36A10	apoptosis; GO:0006915 | inferred from sequence similarity with EMBL:AF053651; protein_id:AAC35297.1; protein-nucleus export; GO:0006611 | inferred from mutant phenotype	cytoplasm; GO:0005737 | non-traceable author statement; nucleus; GO:0005634 | non-traceable author statement	2	0.2652587871	1.5632692173	-1.324637622	0.7069292695	-0.249487521	-0.593443866	0.5534006425	-0.496024065	-1.47244916	1.0471843163	36A10	CAS/CSE1 segregation protein
-1.041453875	-1.556919878	-1.519825754	-3.11104312	-2.364278662	-1.772528107	-1.372564168	-2.564949357	-1.443452775	-1.876066576	143955	FBgn0022341	102E1			4	1.2955628983	0.481997584	0.5405436234	-1.970891172	-0.792265119	0.1417008901	0.772968104	-1.108985749	0.6610838843	-0.021714943	102E1
0.8680886301	1.0969769653	0.9427239889	1.137452122	0.8905066147	0.9132090653	1.0445450674	1.0348964743	0.8823891802	1.0159846651	143956	FBgn0022343	60E7			2	-1.194746355	1.191733552	-0.416568716	1.6137434722	-0.96100762	-0.724302931	0.6450579394	0.5444579084	-1.045643189	0.3472759396	60E7
1.5355760638	1.316513364	1.3073671025	0.9098182174	1.7308507161	1.7693753878	1.7708041041	1.3186741734	1.7621589995	1.9074915457	143958	FBgn0022355	17A10	iron homeostasis; GO:0006879 | inferred from sequence similarity; iron homeostasis; GO:0006879 | inferred from sequence similarity with EMBL:J03298		1	0.0086943085	-0.693307545	-0.722617385	-1.996590793	0.6344656883	0.7579207127	0.7624991345	-0.686383079	0.7347952878	1.2005236706	17A10	Transferrin 1
-0.405465108	-0.192765516	-1.004793533	-1.059772455	-0.444867656	-0.52806743	-0.023311079	0.1053605157	0	-0.60755525	143963	FBgn0022724	16F7	cell growth and/or maintenance; GO:0008151 | inferred from mutant phenotype		1	0.0264613968	0.5545143804	-1.461445373	-1.597937331	-0.07136029	-0.277913996	0.9752059303	1.2946490412	1.0330785601	-0.475252318	16F7	TBP-associated factor 8
-0.218253566	-0.703958097	-0.153240347	-0.417918569	-0.021599112	-0.228009741	-0.747214402	0.0697530388	0.1892419996	-0.371989179	143969	FBgn0023001	65E5--6			3	0.1365967321	-1.440612032	0.3477115387	-0.511767393	0.7751848225	0.1049158981	-1.58107649	1.0718289825	1.4598406736	-0.362622733	65E5--6	melted
2.220446E-16	-0.477920187	-0.413695607	-0.355340721	-0.518430223	0.1177830357	0.0556889059	-0.087357099	0.1177830357	-0.033901552	143970	FBgn0023076	66A11	regulation of sleep; GO:0045187 | inferred from mutant phenotype	nucleus; GO:0005634 | non-traceable author statement	3	0.6286235507	-1.254500999	-1.00144016	-0.771507377	-1.414120628	1.0927180416	0.8480517075	0.2844148282	1.0927180416	0.4950429949	66A11	Clock
0.109750864	0.3343691864	0.7282385004	0.5662691724	0.399386062	0.4620840021	0.7181769286	0.5351429314	0.5596157879	0.6298470497	143972	FBgn0023095	70A3	axon guidance; GO:0007411 | inferred from mutant phenotype		3	-2.102758241	-0.90561372	1.1935849816	0.3303397606	-0.559094365	-0.224934201	1.1399599908	0.164446754	0.2948793285	0.6691897107	70A3	capricious
0.4001175018	0.3517609291	0.421725629	0.6629941424	0.3911176597	0.5551415075	0.37584486	0.4177352007	0.1177830357	0.6649763036	143975	FBgn0023171	43F2			2	-0.222051152	-0.521966803	-0.088033889	1.4083542809	-0.277869696	0.7394339789	-0.372594186	-0.112783201	-1.973137313	1.4206479803	43F2	ribonuclease H1
0.1457118112	0.1749414495	-0.298731909	-0.438254931	0.2553466918	-0.345745873	-0.283286461	0.16763888	-0.105360516	0.0471956913	143978	FBgn0023179	97C2	peptide hormone processing; GO:0016486 | inferred from sequence similarity with MGD:Pcsk2; MGI:MGI:97512; proteolysis and peptidolysis; GO:0006508 | inferred from direct assay		3	0.8326067133	0.9464543588	-0.89847427	-1.44190787	1.2596278377	-1.081590774	-0.8383152	0.9180112992	-0.145304574	0.4488924791	97C2	amontillado
2.1807497401	2.4273156164	2.7483912056	2.4684162879	2.618722093	2.5914800219	2.6244770396	2.6845278437	2.6706944146	2.6061258788	143979	FBgn0023211	56D7		transcription elongation factor complex; GO:0008023 | inferred from sequence similarity with SPTREMBL:Q63187	2	-2.317163016	-0.818938547	1.1320341964	-0.569195831	0.3441172293	0.178584439	0.3790863906	0.7439770451	0.659920069	0.2675780236	56D7	Elongin C
1.7990660444	1.8956483143	1.8935421635	1.9154984486	1.6931103882	1.7666607913	1.8327576597	1.9167669823	1.77070606	1.8340618489	143980	FBgn0023212	92E12--13		transcription elongation factor complex; GO:0008023 | inferred from sequence similarity with EMBL:L42855	3	-0.437177294	0.8534389278	0.8252947114	1.1186936733	-1.85304885	-0.870204447	0.013039348	1.1356449221	-0.81614805	0.030467058	92E12--13	Elongin B
-0.09237332	-0.274778668	-0.459074559	-0.245672664	0.2267733194	-0.169899037	-0.32508359	-0.285919957	-0.356674944	-0.416638409	143981	FBgn0023395	76B1			3	0.7504361389	-0.177205257	-1.11446121	-0.029183646	2.3734896205	0.3561710308	-0.433036179	-0.233865447	-0.593697302	-0.898647749	76B1
-0.478035801	-0.683391006	-0.704197017	-0.673538709	-0.730188452	-0.421213465	-0.997870719	-1.265666373	0.1177830357	-0.819298466	143983	FBgn0023414	33A			2	0.5117003916	-0.048650689	-0.105423883	-0.021766808	-0.176346502	0.6667510384	-0.906768931	-1.63750076	2.1375064165	-0.419500273	33A	Accessory gland-specific peptide 33A
1.7819071728	1.9309565994	1.5928170312	1.4693788962	1.9034634588	2.0813627719	1.7978850627	1.9748200853	1.3758230613	1.3192836508	143984	FBgn0023415	32B4			2	0.2215027761	0.7797766476	-0.486746077	-0.949091267	0.6767993844	1.343132295	0.2813489535	0.9440700547	-1.29951045	-1.511282318	32B4	Accessory gland-specific peptide 32CD
0.0755075525	-0.3074847	-0.485507816	-0.460701237	-0.085359849	-0.115831816	-0.448216275	-0.338525625	0.2623642645	-0.276591386	143985	FBgn0023417	78D5	leg joint morphogenesis; GO:0016348 | inferred from mutant phenotype; leg morphogenesis; GO:0007480 | inferred from mutant phenotype; leg morphogenesis; GO:0007480 | inferred from mutant phenotype; pr	nucleus; GO:0005634 | inferred from sequence similarity with MGD:Tcfap2a; MGI:MGI:104671	3	1.1827591413	-0.360417697	-1.077719803	-0.97776755	0.5345819355	0.4118023421	-0.927462346	-0.485489776	1.9356541365	-0.235940383	78D5
[truncated: 3,689 more rows]
